# Supplementary material for: Adapting CRISPR-associated transposons for rapid and high-throughput reverse genetics
Source: bioRxiv. 2025 Nov 1:2025.10.31.685825. Preprint. [Version 1] doi: 10.1101/2025.10.31.685825 (PMC12636600; doi:10.1101/2025.10.31.685825)
Supplement: Supplement 2 [file media-2.xlsx]

## Sheet: Dataset S1
Dataset S1. MultiCAST Pool1: Guide sequences targeting 88 genes
Guide No.	Gene	Targeted strand	PAM region	Guide sequence
1	acrA	Template	CCTCT	GGCGGTCGTTCTGATGCTCTCAGGCAGCTTAG
2	acrA	Template	GCTCT	CAGGCAGCTTAGCCCTAACAGGATGTGACGAC
3	acrA	Template	TCTCA	GGCAGCTTAGCCCTAACAGGATGTGACGACAA
4	acrA	Template	AGGCA	GCTTAGCCCTAACAGGATGTGACGACAAACAG
5	acrA	Template	CAGCT	TAGCCCTAACAGGATGTGACGACAAACAGGCC
6	acrA	Template	TGACG	ACAAACAGGCCCAACAAGGTGGCCAGCAGATG
7	acrA	Template	CGACA	AACAGGCCCAACAAGGTGGCCAGCAGATGCCC
8	acrA	Template	AAACA	GGCCCAACAAGGTGGCCAGCAGATGCCCGCCG
9	acrA	Template	TGGCC	AGCAGATGCCCGCCGTTGGCGTAGTAACAGTC
10	acrA	Template	TGGCG	TAGTAACAGTCAAAACTGAACCTCTGCAGATC
11	acrA	Template	TAACA	GTCAAAACTGAACCTCTGCAGATCACAACCGA
12	acrA	Template	AGTCA	AAACTGAACCTCTGCAGATCACAACCGAGCTT
13	acrA	Template	GAACC	TCTGCAGATCACAACCGAGCTTCCGGGTCGCA
14	acrA	Template	GAGCT	TCCGGGTCGCACCAGTGCCTACCGGATCGCAG
15	acrA	Template	GGTCG	CACCAGTGCCTACCGGATCGCAGAAGTTCGTC
16	acrA	Template	TCGCA	CCAGTGCCTACCGGATCGCAGAAGTTCGTCCT
17	acrA	Template	GTTCG	TCCTCAAGTTAGCGGGATTATCCTGAAGCGTA
18	acrA	Template	TATCC	TGAAGCGTAATTTCAAAGAAGGTAGCGACATC
19	acrA	Template	AAGCG	TAATTTCAAAGAAGGTAGCGACATCGAAGCAG
20	acrA	Template	TTTCA	AAGAAGGTAGCGACATCGAAGCAGGTGTCTCT
21	acrA	Template	TAGCG	ACATCGAAGCAGGTGTCTCTCTCTATCAGATT
22	acrA	Template	CGACA	TCGAAGCAGGTGTCTCTCTCTATCAGATTGAT
23	acrA	Template	CATCG	AAGCAGGTGTCTCTCTCTATCAGATTGATCCT
24	acrA	Template	TCTCT	ATCAGATTGATCCTGCGACCTATCAGGCGACA
25	acrA	Template	CGACA	TACGACAGTGCGAAAGGTGATCTGGCGAAAGC
26	acrA	Template	CTGCA	GCCAATATCGCGCAATTGACGGTGAATCGTTA
27	acrA	Template	TCGCG	CAATTGACGGTGAATCGTTATCAGAAACTGCT
28	acrA	Template	GCGCA	ATTGACGGTGAATCGTTATCAGAAACTGCTCG
29	acrA	Template	CTGCT	CGGTACTCAGTACATCAGTAAGCAAGAGTACG
30	acrA	Template	ACTCA	GTACATCAGTAAGCAAGAGTACGATCAGGCTC
31	acrA	Template	AAGCA	AGAGTACGATCAGGCTCTGGCTGATGCGCAAC
32	acrA	Template	GTACG	ATCAGGCTCTGGCTGATGCGCAACAGGCGAAT
33	acrA	Template	GATCA	ATCTGGCTTACACCAAAGTCACCTCTCCGATT
34	acrA	Non-template	CAGCG	CAGTCGCCTGACCGTTCTGTACCAATGCGCCT
35	acrA	Non-template	AGTCG	CCTGACCGTTCTGTACCAATGCGCCTTCCGTC
36	acrA	Non-template	GTTCT	GTACCAATGCGCCTTCCGTCACGTTCGACTTA
37	acrA	Non-template	CGTCA	CGTTCGACTTACCAATGCGACCGCTAATCGGA
38	acrA	Non-template	CGACT	TACCAATGCGACCGCTAATCGGAGAGGTGACT
39	acrA	Non-template	ATTCG	CCTGTTGCGCATCAGCCAGAGCCTGATCGTAC
40	acrA	Non-template	GTACT	GAGTACCGAGCAGTTTCTGATAACGATTCACC
41	acrA	Non-template	TTTCT	GATAACGATTCACCGTCAATTGCGCGATATTG
42	acrA	Non-template	TAACG	ATTCACCGTCAATTGCGCGATATTGGCTGCAG
43	acrA	Non-template	ATTCA	CCGTCAATTGCGCGATATTGGCTGCAGCCTGG
44	acrA	Non-template	CAGCC	TGGGCTTTCGCCAGATCACCTTTCGCACTGTC
45	acrA	Non-template	GCACT	GTCGTATGTCGCCTGATAGGTCGCAGGATCAA
46	acrA	Non-template	AATCT	GATAGAGAGAGACACCTGCTTCGATGTCGCTA
47	acrA	Non-template	AGACA	CCTGCTTCGATGTCGCTACCTTCTTTGAAATT
48	acrA	Non-template	ACACC	TGCTTCGATGTCGCTACCTTCTTTGAAATTAC
49	acrA	Non-template	CTTCG	ATGTCGCTACCTTCTTTGAAATTACGCTTCAG
50	acrA	Non-template	CTACC	TTCTTTGAAATTACGCTTCAGGATAATCCCGC
51	acrA	Non-template	ACGCT	TCAGGATAATCCCGCTAACTTGAGGACGAACT
52	acrA	Non-template	CTTCA	GGATAATCCCGCTAACTTGAGGACGAACTTCT
53	acrA	Non-template	AATCC	CGCTAACTTGAGGACGAACTTCTGCGATCCGG
54	acrA	Non-template	CCGCT	AACTTGAGGACGAACTTCTGCGATCCGGTAGG
55	acrA	Non-template	GCACT	GGTGCGACCCGGAAGCTCGGTTGTGATCTGCA
56	acrA	Non-template	GTGCG	ACCCGGAAGCTCGGTTGTGATCTGCAGAGGTT
57	acrA	Non-template	CGACC	CGGAAGCTCGGTTGTGATCTGCAGAGGTTCAG
58	acrA	Non-template	AAGCT	CGGTTGTGATCTGCAGAGGTTCAGTTTTGACT
59	acrB	Template	ATGCC	TAATTTCTTTATCGATCGCCCGATTTTTGCGT
60	acrB	Template	GATCG	CCCGATTTTTGCGTGGGTGATCGCCATTATCA
61	acrB	Template	TATCA	TCATGTTGGCAGGGGGGCTGGCGATCCTCAAA
62	acrB	Template	CCTCA	AACTGCCGGTGGCGCAATATCCTACGATTGCA
63	acrB	Template	GCGCA	ATATCCTACGATTGCACCGCCGGCAGTAACGA
64	acrB	Template	TATCC	TACGATTGCACCGCCGGCAGTAACGATCTCCG
65	acrB	Template	CTACC	CCGGCGCTGATGCGAAAACAGTGCAGGACACG
66	acrB	Template	GTACA	TGTCCTCTAACAGTGACTCCACGGGTACCGTG
67	acrB	Template	GTACC	GTGCAGATCACCCTGACCTTTGAGTCTGGTAC
68	acrB	Template	ACCCT	GACCTTTGAGTCTGGTACTGATGCGGATATCG
69	acrB	Template	CAGCA	AGGGGTGAGCGTTGAGAAATCATCCAGCAGCT
70	acrB	Template	CATCC	AGCAGCTTCCTGATGGTTGTCGGCGTTATCAA
71	acrB	Template	ACACC	GATGGCACCATGACGCAGGAGGATATCTCCGA
72	acrB	Template	ACGCA	GGAGGATATCTCCGACTACGTGGCGGCGAATA
73	acrB	Template	TATCT	CCGACTACGTGGCGGCGAATATGAAAGATGCC
74	acrB	Template	ATGCG	TATCTGGATGAACCCGAATGAGCTGAACAAAT
75	acrB	Template	GAACA	AATTCCAGCTAACGCCGGTTGATGTCATTACC
76	acrB	Template	GAACG	CCCAGGTTGCGGCGGGTCAGCTCGGTGGTACG
77	acrB	Template	GCTCG	GTGGTACGCCGCCGGTGAAAGGCCAACAGCTT
78	acrB	Template	AGACG	CGTCTGACCTCTACTGAAGAGTTCGGCAAAAT
79	acrB	Template	TGACG	TCGCGAAGATTGAGCTGGGTGGTGAGAACTAC
80	acrB	Template	CTACG	ACATCATCGCAGAGTTTAACGGCCAACCGGCT
81	acrB	Template	TCGCA	GAGTTTAACGGCCAACCGGCTTCCGGTCTGGG
82	acrB	Template	GGTCT	GGGGATCAAGCTGGCGACCGGTGCAAACGCGC
83	acrB	Template	GTGCA	AACGCGCTGGATACCGCTGCGGCAATCCGTGC
84	acrB	Template	GAACT	GGCGAAGATGGAACCGTTCTTCCCGTCGGGTC
85	acrB	Template	TGGCG	AAGATGGAACCGTTCTTCCCGTCGGGTCTGAA
86	acrB	Template	GAACC	GTTCTTCCCGTCGGGTCTGAAAATTGTTTACC
87	acrB	Template	TCCCG	TCGGGTCTGAAAATTGTTTACCCATACGACAC
88	acrB	Template	CGTCG	GGTCTGAAAATTGTTTACCCATACGACACCAC
89	acrB	Template	GTACC	GGTGGTATTGCTCGGGACCTTTGCCGTCCTTG
90	acrB	Template	TTGCT	CGGGACCTTTGCCGTCCTTGCCGCCTTTGGCT
91	acrB	Template	GAGCG	TGTTATGGCGGAAGAAGGTTTGCCGCCAAAAG
92	acrB	Template	TTGCC	GCCAAAAGAAGCTACCCGTAAGTCGATGGGGC
93	acrB	Template	ACTCC	AGCTCTTTGTGCCACCATGCTGAAACCGATTG
94	acrB	Template	CAGCT	CTTTGTGCCACCATGCTGAAACCGATTGCCAA
95	acrB	Non-template	TGTCG	GTGTAGTGGTGCGTGCTCTTCTCGAACATGCG
96	acrB	Non-template	ATGCG	GTTAAACCAGCCGAAGAAGCCTTTTTTACCTT
97	acrB	Non-template	GATCG	CCTTTGGCAATCGGTTTCAGCATGGTGGCACA
98	acrB	Non-template	TCGCC	TTTGGCAATCGGTTTCAGCATGGTGGCACAAA
99	acrB	Non-template	GCACA	AAGAGCTGGAGTCAGGATCAACGCCACCAGTA
100	acrB	Non-template	GAACT	GACGATAGATAGCACCAGTAGAACCGCCAAAG
101	acrB	Non-template	CATCG	GTACGAATACCGCCGACAGTACCATCGCGATA
102	acrB	Non-template	CATCG	ACTTACGGGTAGCTTCTTTTGGCGGCAAACCT
103	acrB	Non-template	CGACT	TACGGGTAGCTTCTTTTGGCGGCAAACCTTCT
104	acrB	Non-template	CAGCG	TTTTAACCACTTCGTGAATAGAGATTTTCACG
105	acrB	Non-template	AAACA	ATTTTCAGACCCGACGGGAAGAACGGTTCCAT
106	acrB	Non-template	CAGCG	CGTTTGCACCGGTCGCCAGCTTGATCCCCAGA
107	acrB	Non-template	GGTCG	CCAGCTTGATCCCCAGACCGGAAGCCGGTTGG
108	acrB	Non-template	ACTCT	GCGATGATGTCGTAGTTCTCACCACCCAGCTC
109	acrB	Non-template	CCACC	CAGCTCAATCTTCGCGACGTCACGCAGCAGCA
110	acrB	Non-template	GCTCA	ATCTTCGCGACGTCACGCAGCAGCACGCGGGA
111	acrB	Non-template	CAGCA	CGCGGGAACCATCCTGATTCACTTTCAGCAGG
112	acrB	Non-template	ACGCG	GGAACCATCCTGATTCACTTTCAGCAGGATTT
113	acrB	Non-template	TTGCC	GAACTCTTCAGTAGAGGTCAGACGCGTCTGAG
114	acrB	Non-template	GAACT	CTTCAGTAGAGGTCAGACGCGTCTGAGCAATA
115	acrB	Non-template	ACTCT	TCAGTAGAGGTCAGACGCGTCTGAGCAATAAT
116	acrB	Non-template	TGGCC	TTTCACCGGCGGCGTACCACCGAGCTGACCCG
117	acrB	Non-template	CAACC	GGCGTTAGCTGGAATTTGTTCAGCTCATTCGG
118	acrB	Non-template	GCTCA	TTCGGGTTCATCCAGATACGCATCGCGTACTG
119	acrB	Non-template	CATCC	AGATACGCATCGCGTACTGTGAACCGAACAAC
120	acrB	Non-template	GTACT	GTGAACCGAACAACTGAACATCACCCACGCCC
121	acrB	Non-template	ACCCA	CGCCCGACGTACGGCTGATGGCATCTTTCATA
122	acrB	Non-template	CGACG	TACGGCTGATGGCATCTTTCATATTCGCCGCC
123	acrB	Non-template	TTTCA	TATTCGCCGCCACGTAGTCGGAGATATCCTCC
124	acrB	Non-template	CCTCC	TGCGTCATGGTGCCATCGGTGTTGATAACGCC
125	acrB	Non-template	TAACG	CCGACAACCATCAGGAAGCTGCTGGATGATTT
126	acrB	Non-template	CCGCA	TCAGTACCAGACTCAAAGGTCAGGGTGATCTG
127	acrB	Non-template	GTACC	AGACTCAAAGGTCAGGGTGATCTGCACGGTAC
128	acrB	Non-template	CATCA	GCGCCGGGGTAGGAGGCGGAGATCGTTACTGC
129	acrR	Template	AAACA	AGAAGCGCAAGAAACGCGCCAACACATCCTCG
130	acrR	Template	GCGCA	AGAAACGCGCCAACACATCCTCGATGTGGCTC
131	acrR	Template	ACGCG	CCAACACATCCTCGATGTGGCTCTACGTCTTT
132	acrR	Template	CCTCG	ATGTGGCTCTACGTCTTTTCTCACAGCAGGGG
133	acrR	Template	TGGCT	CTACGTCTTTTCTCACAGCAGGGGGTATCATC
134	acrR	Template	CGTCT	TTTCTCACAGCAGGGGGTATCATCCACCTCGC
135	acrR	Template	TCTCA	CAGCAGGGGGTATCATCCACCTCGCTGGGCGA
136	acrR	Template	TATCA	TCCACCTCGCTGGGCGAGATTGCAAAAGCAGC
137	acrR	Template	TCGCT	GGGCGAGATTGCAAAAGCAGCTGGCGTTACGC
138	acrR	Template	ACGCG	CGGTGCAATCTACTGGCATTTTAAAGACAAGT
139	acrR	Template	GTGCA	ATCTACTGGCATTTTAAAGACAAGTCGGATTT
140	acrR	Template	CTACT	GGCATTTTAAAGACAAGTCGGATTTGTTCAGT
141	acrR	Template	TGGCA	TTTTAAAGACAAGTCGGATTTGTTCAGTGAGA
142	acrR	Template	AGTCG	GATTTGTTCAGTGAGATCTGGGAACTGTCAGA
143	acrR	Template	GATCT	GGGAACTGTCAGAATCCAATATTGGTGAACTA
144	acrR	Template	GAACT	GTCAGAATCCAATATTGGTGAACTAGAGCTTG
145	acrR	Template	TGTCA	GAATCCAATATTGGTGAACTAGAGCTTGAGTA
146	acrR	Non-template	ATTCG	CATTTGTGGAATATAATCTCCATCAATAATCG
147	acrR	Non-template	TCGCA	TTTGTGGAATATAATCTCCATCAATAATCGAC
148	acrR	Non-template	AATCG	ACGCCGTTCTTCTGTCACCGTGGATTCAAGAA
149	acrR	Non-template	TGTCA	CCGTGGATTCAAGAACATGAATTAATATCTCT
150	acrR	Non-template	GAACA	TGAATTAATATCTCTCTTAATACTGAGAGTGG
151	acrR	Non-template	TATCT	CTCTTAATACTGAGAGTGGATCGCCAGGGAAT
152	acrR	Non-template	TCTCT	CTTAATACTGAGAGTGGATCGCCAGGGAATTT
153	acrR	Non-template	TCTCT	TAATACTGAGAGTGGATCGCCAGGGAATTTTG
154	acrR	Non-template	ATACT	GAGAGTGGATCGCCAGGGAATTTTGCCTGATA
155	acrR	Non-template	GATCG	CCAGGGAATTTTGCCTGATACTCAAGCTCTAG
156	acrR	Non-template	TTGCC	TGATACTCAAGCTCTAGTTCACCAATATTGGA
157	acrR	Non-template	ACTCA	AGCTCTAGTTCACCAATATTGGATTCTGACAG
158	acrR	Non-template	GTTCA	CCAATATTGGATTCTGACAGTTCCCAGATCTC
159	acrR	Non-template	TCACC	AATATTGGATTCTGACAGTTCCCAGATCTCAC
160	acrR	Non-template	GTTCC	CAGATCTCACTGAACAAATCCGACTTGTCTTT
161	acrR	Non-template	GATCT	CACTGAACAAATCCGACTTGTCTTTAAAATGC
162	ampG	Template	CCGCG	TTCAGCCATATTGCTGATCCTGGGTTTTGCTT
163	ampG	Template	CAGCC	ATATTGCTGATCCTGGGTTTTGCTTCCGGGCT
164	ampG	Template	TTGCT	TCCGGGCTACCGCTCGCCCTGACATCCGGTAC
165	ampG	Template	CTTCC	GGGCTACCGCTCGCCCTGACATCCGGTACCTT
166	ampG	Template	CTACC	GCTCGCCCTGACATCCGGTACCTTACAGGCCT
167	ampG	Template	CCGCT	CGCCCTGACATCCGGTACCTTACAGGCCTGGA
168	ampG	Template	TCGCC	CTGACATCCGGTACCTTACAGGCCTGGATGAC
169	ampG	Template	TGACA	TCCGGTACCTTACAGGCCTGGATGACGGTCGA
170	ampG	Template	CATCC	GGTACCTTACAGGCCTGGATGACGGTCGAGAA
171	ampG	Template	TTACA	GGCCTGGATGACGGTCGAGAATATCGATCTCA
172	ampG	Template	AAACC	ATTGGTTTCTTCTCTCTGGTAGGCCAGGCTTA
173	ampG	Template	CTTCT	CTCTGGTAGGCCAGGCTTACGTTTTTAAATTC
174	ampG	Template	TCTCT	CTGGTAGGCCAGGCTTACGTTTTTAAATTCCT
175	ampG	Template	TCTCT	GGTAGGCCAGGCTTACGTTTTTAAATTCCTCT
176	ampG	Template	AGGCC	AGGCTTACGTTTTTAAATTCCTCTGGTCACCG
177	ampG	Template	GGTCA	CCGCTGATGGACCGCTACACGCCTCCATTTTT
178	ampG	Template	TCACC	GCTGATGGACCGCTACACGCCTCCATTTTTTG
179	ampG	Template	CCGCT	GATGGACCGCTACACGCCTCCATTTTTTGGGC
180	ampG	Template	CTACA	CGCCTCCATTTTTTGGGCGGCGGCGCGGTTGG
181	ampG	Template	ACACG	CCTCCATTTTTTGGGCGGCGGCGCGGTTGGCT
182	ampG	Template	CCTCC	ATTTTTTGGGCGGCGGCGCGGTTGGCTGCTCG
183	ampG	Template	CGGCG	CGGTTGGCTGCTCGCCACGCAAATCCTGTTAT
184	ampG	Template	TCGCC	ACGCAAATCCTGTTATTAGTCGCCATTGCGGC
185	ampG	Template	GAACC	AGGCACCCAACTCCGCTGGATGGCGGCGCTGG
186	ampG	Template	ACCCA	ACTCCGCTGGATGGCGGCGCTGGCAGTGGTGA
187	ampG	Template	GATCG	CTTTTTGCTCTGCTTCCCAGGATATAGTCTTC
188	ampG	Template	GCTCT	GCTTCCCAGGATATAGTCTTCGATGCGTGGAA
189	ampG	Template	CTGCT	TCCCAGGATATAGTCTTCGATGCGTGGAAAAC
190	ampG	Template	CTTCC	CAGGATATAGTCTTCGATGCGTGGAAAACCGA
191	ampG	Template	TCCCA	GGATATAGTCTTCGATGCGTGGAAAACCGATG
192	ampG	Template	GTGCT	TCCGGCAGAAGAACGTGGTGCGGGCGCGGCAA
193	ampG	Template	CGGCA	GAAGAACGTGGTGCGGGCGCGGCAATCAGCGT
194	ampG	Template	CGGCA	ATCAGCGTGCTGGGTTACCGTTTAGGGATGCT
195	ampG	Template	TTTCC	GGCGGCCTAGCCCTGTGGCTGGCAGATAAATG
196	ampG	Template	CGGCG	GCCTAGCCCTGTGGCTGGCAGATAAATGGCTG
197	ampG	Template	TGGCA	GGGCATGTACTGGTTAATGGCGGCACTGTTGA
198	ampG	Template	TATCG	CGACGTTGCTTGCACCAGAACCAACCGACACC
199	ampG	Template	TCGCG	ACGTTGCTTGCACCAGAACCAACCGACACCAT
200	ampG	Template	ATTCC	TGTGCCCAAAACGCTGGAACAAGCGGTTGTTG
201	ampG	Template	GTGCC	CAAAACGCTGGAACAAGCGGTTGTTGCACCTC
202	ampG	Template	GCCCA	AAACGCTGGAACAAGCGGTTGTTGCACCTCTG
203	ampG	Template	TTGCA	CCTCTGCGAGATTTCTTTGGTCGCAATAATGC
204	ampG	Template	CTGCG	AGATTTCTTTGGTCGCAATAATGCCTGGCTTA
205	ampG	Non-template	CATCA	AACCCGACGCCGCGAATCAAAAACGTGGTTGT
206	ampG	Non-template	ACGCC	GCGAATCAAAAACGTGGTTGTCAGGCTCATGG
207	ampG	Non-template	AATCA	AAAACGTGGTTGTCAGGCTCATGGCGAATGCG
208	ampG	Non-template	CGTCG	CCCAGCTTATACAGCACGATAAGAAGCAAAAT
209	ampG	Non-template	GCCCA	GCTTATACAGCACGATAAGAAGCAAAATAAGC
210	ampG	Non-template	CAGCA	CGATAAGAAGCAAAATAAGCCAGGCATTATTG
211	ampG	Non-template	AAGCA	AAATAAGCCAGGCATTATTGCGACCAAAGAAA
212	ampG	Non-template	AGGCA	TTATTGCGACCAAAGAAATCTCGCAGAGGTGC
213	ampG	Non-template	CGACC	AAAGAAATCTCGCAGAGGTGCAACAACCGCTT
214	ampG	Non-template	TGTCG	GTTGGTTCTGGTGCAAGCAACGTCGCGATAAT
215	ampG	Non-template	GTGCA	AGCAACGTCGCGATAATACAGGGGATCAACAG
216	ampG	Non-template	AAGCA	ACGTCGCGATAATACAGGGGATCAACAGTGCC
217	ampG	Non-template	GATCA	ACAGTGCCGCCATTAACCAGTACATGCCCTGC
218	ampG	Non-template	TAACC	AGTACATGCCCTGCCAGCCCAGCCATTTATCT
219	ampG	Non-template	GCCCT	GCCAGCCCAGCCATTTATCTGCCAGCCACAGG
220	ampG	Non-template	CAGCC	CAGCCATTTATCTGCCAGCCACAGGGCTAGGC
221	ampG	Non-template	CTGCC	AGCCACAGGGCTAGGCCGCCGGAAACCAGCAT
222	ampG	Non-template	CAGCC	ACAGGGCTAGGCCGCCGGAAACCAGCATCCCT
223	ampG	Non-template	CCACA	GGGCTAGGCCGCCGGAAACCAGCATCCCTAAA
224	ampG	Non-template	AAACC	AGCATCCCTAAACGGTAACCCAGCACGCTGAT
225	ampG	Non-template	TAACC	CAGCACGCTGATTGCCGCGCCCGCACCACGTT
226	ampG	Non-template	CAGCA	CGCTGATTGCCGCGCCCGCACCACGTTCTTCT
227	ampG	Non-template	GCGCC	CGCACCACGTTCTTCTGCCGGAAGCACATCGG
228	ampG	Non-template	CCACG	TTCTTCTGCCGGAAGCACATCGGTTTTCCACG
229	ampG	Non-template	ACGCA	TCGAAGACTATATCCTGGGAAGCAGAGCAAAA
230	ampG	Non-template	CATCG	AAGACTATATCCTGGGAAGCAGAGCAAAAAGC
231	ampG	Non-template	AGACT	ATATCCTGGGAAGCAGAGCAAAAAGCGATCAC
232	ampG	Non-template	TCACC	ACTGCCAGCGCCGCCATCCAGCGGAGTTGGGT
233	ampG	Non-template	CTGCC	AGCGCCGCCATCCAGCGGAGTTGGGTGCCTGG
234	ampG	Non-template	CAGCG	CCGCCATCCAGCGGAGTTGGGTGCCTGGTTCG
235	ampG	Non-template	AAACC	CATCGCCGCAATGGCGACTAATAACAGGATTT
236	ampG	Non-template	CATCG	CCGCAATGGCGACTAATAACAGGATTTGCGTG
237	ampG	Non-template	TGGCG	ACTAATAACAGGATTTGCGTGGCGAGCAGCCA
238	ampG	Non-template	TGGCG	AGCAGCCAACCGCGCCGCCGCCCAAAAAATGG
239	ampG	Non-template	CAGCC	AACCGCGCCGCCGCCCAAAAAATGGAGGCGTG
240	ampG	Non-template	CAACC	GCGCCGCCGCCCAAAAAATGGAGGCGTGTAGC
241	ampG	Non-template	GCGCC	GCCGCCCAAAAAATGGAGGCGTGTAGCGGTCC
242	ampG	Non-template	CCGCC	GCCCAAAAAATGGAGGCGTGTAGCGGTCCATC
243	ampG	Non-template	AGGCG	TGTAGCGGTCCATCAGCGGTGACCAGAGGAAT
244	ampG	Non-template	CATCA	GCGGTGACCAGAGGAATTTAAAAACGTAAGCC
245	ampG	Non-template	CAGCG	GTGACCAGAGGAATTTAAAAACGTAAGCCTGG
246	ampG	Non-template	TGACC	AGAGGAATTTAAAAACGTAAGCCTGGCCTACC
247	ampG	Non-template	AAGCC	TGGCCTACCAGAGAGAAGAAACCAATGGTTTT
248	ampG	Non-template	TGGCC	TACCAGAGAGAAGAAACCAATGGTTTTGAGAT
249	ampG	Non-template	CTACC	AGAGAGAAGAAACCAATGGTTTTGAGATCGAT
250	araA	Template	TGACG	ATTTTTGATAATTATGAAGTGTGGTTTGTCAT
251	araA	Template	TGGCA	GCCAGCATCTGTATGGCCCGGAAACCCTGCGT
252	araA	Template	CAGCA	TCTGTATGGCCCGGAAACCCTGCGTCAGGTCA
253	araA	Template	CATCT	GTATGGCCCGGAAACCCTGCGTCAGGTCACCC
254	araA	Template	TGGCC	CGGAAACCCTGCGTCAGGTCACCCAACATGCC
255	araA	Template	GCCCG	GAAACCCTGCGTCAGGTCACCCAACATGCCGA
256	araA	Template	CGTCG	TTAATGCGCTGAATACGGAAGCGAAACTGCCC
257	araA	Template	ATGCG	CTGAATACGGAAGCGAAACTGCCCTGCAAACT
258	araA	Template	ATACG	GAAGCGAAACTGCCCTGCAAACTGGTGTTGAA
259	araA	Template	AATCA	CCGCTATTTGCCGCGACGCGAATTACGACGAT
260	araA	Template	TCACC	GCTATTTGCCGCGACGCGAATTACGACGATCG
261	araA	Template	CCGCT	ATTTGCCGCGACGCGAATTACGACGATCGTTG
262	araA	Template	CTTCT	CCCCGGCCAAAATGTGGATCAACGGCCTGACC
263	araA	Template	ACGCG	GCGCTGCCGTGGGACAGTATCGATATGGACTT
264	araA	Template	CGGCG	CTGCCGTGGGACAGTATCGATATGGACTTTAT
265	araA	Template	CTGCC	GTGGGACAGTATCGATATGGACTTTATGAACC
266	araA	Template	TATCG	ATATGGACTTTATGAACCTGAACCAGACTGCA
267	araA	Template	GAACC	TGAACCAGACTGCACATGGCGGTCGCGAGTTC
268	araA	Template	GAACC	AGACTGCACATGGCGGTCGCGAGTTCGGCTTC
269	araA	Template	AGACT	GCACATGGCGGTCGCGAGTTCGGCTTCATTGG
270	araA	Template	GGTCG	CGAGTTCGGCTTCATTGGCGCGCGTATGCGTC
271	araA	Template	TCGCG	AGTTCGGCTTCATTGGCGCGCGTATGCGTCAG
272	araA	Template	TGGCG	CGCGTATGCGTCAGCAACATGCCGTGGTTACC
273	araA	Template	GGTCA	CTGGCAGGATAAACAAGCCCATGAGCGTATCG
274	araA	Template	TCACT	GGCAGGATAAACAAGCCCATGAGCGTATCGGC
275	araA	Template	TGGCA	GGATAAACAAGCCCATGAGCGTATCGGCTCCT
276	araA	Template	AAACA	AGCCCATGAGCGTATCGGCTCCTGGATGCGTC
277	araA	Template	GAGCG	TATCGGCTCCTGGATGCGTCAGGCGGTCTCTA
278	araA	Template	TATCG	GCTCCTGGATGCGTCAGGCGGTCTCTAAACAG
279	araA	Template	GCTCC	TGGATGCGTCAGGCGGTCTCTAAACAGGATAC
280	araA	Template	ATGCG	TCAGGCGGTCTCTAAACAGGATACCCGTCATC
281	araA	Template	CGTCA	GGCGGTCTCTAAACAGGATACCCGTCATCTGA
282	araA	Template	AGGCG	GTCTCTAAACAGGATACCCGTCATCTGAAAGT
283	araA	Template	GGTCT	CTAAACAGGATACCCGTCATCTGAAAGTCTGC
284	araA	Template	CGTCA	TCTGAAAGTCTGCCGATTTGGCGATAACATGC
285	araA	Template	AGTCT	GCCGATTTGGCGATAACATGCGTGAAGTGGCG
286	araA	Template	CTGCC	GATTTGGCGATAACATGCGTGAAGTGGCGGTC
287	araA	Template	TGGCG	ATAAAGTTGCCGCACAGATCAAGTTCGGTTTC
288	araA	Template	GCACA	GATCAAGTTCGGTTTCTCCGTCAATACCTGGG
289	araA	Non-template	CAGCA	CGTTCTGTCGTTTTTTGCCGTGGATTTGTGTG
290	araA	Non-template	GCACG	TTCTGTCGTTTTTTGCCGTGGATTTGTGTGGC
291	araA	Non-template	TGGCA	GGCGTCATGGTGTAGCAGCTTTCGTACTCATC
292	araA	Non-template	AGGCG	TCATGGTGTAGCAGCTTTCGTACTCATCGACC
293	araA	Non-template	CAGCG	CGTTAACATCGCCGTCGCTGATGGAGTTCACC
294	araA	Non-template	CCACC	TGCACCAGATCGCCAACCGCCCAGGTATTGAC
295	araA	Non-template	GCACC	AGATCGCCAACCGCCCAGGTATTGACGGAGAA
296	araA	Non-template	CAACC	GCCCAGGTATTGACGGAGAAACCGAACTTGAT
297	araA	Non-template	CCGCC	CAGGTATTGACGGAGAAACCGAACTTGATCTG
298	araA	Non-template	GCCCA	GGTATTGACGGAGAAACCGAACTTGATCTGTG
299	araA	Non-template	TCGCC	ATCGGTGACCGCCACTTCACGCATGTTATCGC
300	araA	Non-template	TGACC	GCCACTTCACGCATGTTATCGCCAAATCGGCA
301	araA	Non-template	CCACT	TCACGCATGTTATCGCCAAATCGGCAGACTTT
302	araA	Non-template	TCACG	CATGTTATCGCCAAATCGGCAGACTTTCAGAT
303	araA	Non-template	TCGCC	AAATCGGCAGACTTTCAGATGACGGGTATCCT
304	araA	Non-template	AATCG	GCAGACTTTCAGATGACGGGTATCCTGTTTAG
305	araA	Non-template	CGGCA	GACTTTCAGATGACGGGTATCCTGTTTAGAGA
306	araA	Non-template	TGACG	GGTATCCTGTTTAGAGACCGCCTGACGCATCC
307	araA	Non-template	ACGCA	TCCAGGAGCCGATACGCTCATGGGCTTGTTTA
308	araA	Non-template	GAGCC	GATACGCTCATGGGCTTGTTTATCCTGCCAGT
309	araA	Non-template	GGGCT	TGTTTATCCTGCCAGTGACCGGTAACCACGGC
310	araA	Non-template	CCACG	GCATGTTGCTGACGCATACGCGCGCCAATGAA
311	araA	Non-template	TTGCT	GACGCATACGCGCGCCAATGAAGCCGAACTCG
312	araA	Non-template	TGACG	CATACGCGCGCCAATGAAGCCGAACTCGCGAC
313	araA	Non-template	ACGCA	TACGCGCGCCAATGAAGCCGAACTCGCGACCG
314	araA	Non-template	CCGCC	ATGTGCAGTCTGGTTCAGGTTCATAAAGTCCA
315	araA	Non-template	GTTCA	GGTTCATAAAGTCCATATCGATACTGTCCCAC
316	araA	Non-template	TGTCC	CACGGCAGCGCCGCGTTGAACTGGGTGTGGAA
317	araA	Non-template	CAGCG	CCGCGTTGAACTGGGTGTGGAATTGCAGCAAC
318	araA	Non-template	CCGCG	TTGAACTGGGTGTGGAATTGCAGCAACGGTTT
319	araA	Non-template	AGGCC	GTTGATCCACATTTTGGCCGGGGAGAAGGTGT
320	araA	Non-template	TGGCC	GGGGAGAAGGTGTGCAGCCACACCACCAGACC
321	araA	Non-template	CCACC	AGACCAGCGCAACGATCGTCGTAATTCGCGTC
322	araA	Non-template	AGACC	AGCGCAACGATCGTCGTAATTCGCGTCGCGGC
323	araA	Non-template	CAACG	ATCGTCGTAATTCGCGTCGCGGCAAATAGCGG
324	araA	Non-template	CGTCG	TAATTCGCGTCGCGGCAAATAGCGGTGATTTC
325	araA	Non-template	CGGCA	AATAGCGGTGATTTCATCCGGCGTGGTGCCCA
326	araB	Template	TGGCG	ATTGCAATTGGCCTCGATTTTGGCAGTGATTC
327	araB	Template	TTGCA	ATTGGCCTCGATTTTGGCAGTGATTCTGTGCG
328	araB	Template	GTGCG	AGCTTTGGCGGTGGACTGCGCTACCGGTGAAG
329	araB	Template	GAGCT	TTGGCGGTGGACTGCGCTACCGGTGAAGAGAT
330	araB	Template	GATCG	CCACCAGCGTAGAGTGGTATCCCCGTTGGCAG
331	araB	Template	CCACC	AGCGTAGAGTGGTATCCCCGTTGGCAGAAAGG
332	araB	Template	CAGCG	TAGAGTGGTATCCCCGTTGGCAGAAAGGGCAA
333	araB	Template	TATCC	CCGTTGGCAGAAAGGGCAATTTTGTGATGCCC
334	araB	Template	ATGCC	CCGAATAACCAGTTCCGTCATCATCCGCGTGA
335	araB	Template	CATCA	TCCGCGTGACTACATTGAGTCAATGGAAGCGG
336	araB	Template	TTGCA	GAGCTTAGCGTCGAACAGCGCGCAGCTGTGGT
337	araB	Template	TAGCG	TCGAACAGCGCGCAGCTGTGGTCGGGATTGGC
338	araB	Template	CAGCG	CGCAGCTGTGGTCGGGATTGGCGTTGACAGTA
339	araB	Template	GCGCG	CAGCTGTGGTCGGGATTGGCGTTGACAGTACC
340	araB	Template	CAGCT	GTGGTCGGGATTGGCGTTGACAGTACCGGCTC
341	araB	Template	CGACG	CCCGCACCGATTGATGCCGACGGAAACGTGCT
342	araB	Template	ATGCC	GACGGAAACGTGCTGGCGCTGCGCCCGGAGTT
343	araB	Template	CGACG	GAAACGTGCTGGCGCTGCGCCCGGAGTTTGCC
344	araB	Template	GCGCT	GCGCCCGGAGTTTGCCGAAAACCCGAACGCGA
345	araB	Template	AAACC	CGAACGCGATGTTCGTATTGTGGAAAGACCAC
346	araB	Template	ACCCG	AACGCGATGTTCGTATTGTGGAAAGACCACAC
347	araB	Template	GTTCG	TATTGTGGAAAGACCACACTGCGGTTGAAGAA
348	araB	Template	AGACC	ACACTGCGGTTGAAGAAGCGGAAGAGATTACC
349	araB	Template	AAGCG	GAAGAGATTACCCGTTTGTGCCACGCGCCGGG
350	araB	Template	TTACC	CGTTTGTGCCACGCGCCGGGCAACGTTGACTA
351	araB	Template	GTGCC	ACGCGCCGGGCAACGTTGACTACTCCCGCTAC
352	araB	Template	TGACT	ACTCCCGCTACATTGGTGGTATTTATTCCAGC
353	araB	Template	CCGCT	ACATTGGTGGTATTTATTCCAGCGAATGGTTC
354	araB	Template	CTACA	TTGGTGGTATTTATTCCAGCGAATGGTTCTGG
355	araB	Template	GCGCC	GTGGCGCAATCTGCCGCATCGTGGATTGAGCT
356	araB	Template	TGGCG	CAATCTGCCGCATCGTGGATTGAGCTGTGCGA
357	araB	Template	GCGCA	ATCTGCCGCATCGTGGATTGAGCTGTGCGACT
358	araB	Template	AATCT	GCCGCATCGTGGATTGAGCTGTGCGACTGGGT
359	araB	Template	CTGCC	GCATCGTGGATTGAGCTGTGCGACTGGGTGCC
360	araB	Template	CATCG	TGGATTGAGCTGTGCGACTGGGTGCCAGCTCT
361	araB	Template	CAGCT	CTGCTTTCCGGTACCACCCGCCCGCAGGATAT
362	araB	Template	GCCCG	CAGGATATTCGTCGCGGACGTTGCAGCGCCGG
363	araB	Template	CCGCA	GGATATTCGTCGCGGACGTTGCAGCGCCGGGC
364	araB	Template	ATTCG	TCGCGGACGTTGCAGCGCCGGGCATAAATCTC
365	araB	Template	TTGCA	GCGCCGGGCATAAATCTCTGTGGCACGAAAGC
366	araB	Template	AATCT	CTGTGGCACGAAAGCTGGGGCGGCCTGCCGCC
367	araB	Template	AAGCT	GGGGCGGCCTGCCGCCAGCCAGTTTCTTTGAT
368	araB	Template	GGGCG	GCCTGCCGCCAGCCAGTTTCTTTGATGAGCTG
369	araB	Template	CGGCC	TGCCGCCAGCCAGTTTCTTTGATGAGCTGGAC
370	araB	Template	CCGCC	AGCCAGTTTCTTTGATGAGCTGGACCCGATCC
371	araB	Template	GATCC	TCAATCGCCATTTGCCTTCCCCGCTGTTCACT
372	araB	Template	AATCG	CCATTTGCCTTCCCCGCTGTTCACTGACACTT
373	araB	Template	TCGCC	ATTTGCCTTCCCCGCTGTTCACTGACACTTGG
374	araB	Template	TCCCC	GCTGTTCACTGACACTTGGACTGCCGATATTC
375	araB	Template	GTTCA	CTGACACTTGGACTGCCGATATTCCGGTGGGC
376	araB	Non-template	CCACC	GGAATATCGGCAGTCCAAGTGTCAGTGAACAG
377	araB	Non-template	TATCG	GCAGTCCAAGTGTCAGTGAACAGCGGGGAAGG
378	araB	Non-template	CGGCA	GTCCAAGTGTCAGTGAACAGCGGGGAAGGCAA
379	araB	Non-template	AGTCC	AAGTGTCAGTGAACAGCGGGGAAGGCAAATGG
380	araB	Non-template	TGTCA	GTGAACAGCGGGGAAGGCAAATGGCGATTGAG
381	araB	Non-template	CAGCG	GGGAAGGCAAATGGCGATTGAGGATCGGGTCC
382	araB	Non-template	GGTCC	AGCTCATCAAAGAAACTGGCTGGCGGCAGGCC
383	araB	Non-template	GCTCA	TCAAAGAAACTGGCTGGCGGCAGGCCGCCCCA
384	araB	Non-template	CATCA	AAGAAACTGGCTGGCGGCAGGCCGCCCCAGCT
385	araB	Non-template	TGGCT	GGCGGCAGGCCGCCCCAGCTTTCGTGCCACAG
386	araB	Non-template	CCGCC	CCAGCTTTCGTGCCACAGAGATTTATGCCCGG
387	araB	Non-template	GTGCC	ACAGAGATTTATGCCCGGCGCTGCAACGTCCG
388	araB	Non-template	GCCCG	GCGCTGCAACGTCCGCGACGAATATCCTGCGG
389	araB	Non-template	CTGCA	ACGTCCGCGACGAATATCCTGCGGGCGGGTGG
390	araB	Non-template	CGTCC	GCGACGAATATCCTGCGGGCGGGTGGTACCGG
391	araB	Non-template	CCGCG	ACGAATATCCTGCGGGCGGGTGGTACCGGAAA
392	araB	Non-template	TATCC	TGCGGGCGGGTGGTACCGGAAAGCAGAGCTGG
393	araB	Non-template	AAGCA	GAGCTGGCACCCAGTCGCACAGCTCAATCCAC
394	araB	Non-template	GAGCT	GGCACCCAGTCGCACAGCTCAATCCACGATGC
395	araB	Non-template	TGGCA	CCCAGTCGCACAGCTCAATCCACGATGCGGCA
396	araB	Non-template	GCACA	GCTCAATCCACGATGCGGCAGATTGCGCCACG
397	araB	Non-template	GCTCA	ATCCACGATGCGGCAGATTGCGCCACGGCGCT
398	araB	Non-template	AATCC	ACGATGCGGCAGATTGCGCCACGGCGCTGTCC
399	araB	Non-template	TTGCG	CCACGGCGCTGTCCTGGCGAGTCACATGCAGG
400	araB	Non-template	GCGCT	GTCCTGGCGAGTCACATGCAGGATTTTTGCCC
401	araB	Non-template	AGTCA	CATGCAGGATTTTTGCCCAGAACCATTCGCTG
402	araB	Non-template	TTGCC	CAGAACCATTCGCTGGAATAAATACCACCAAT
403	araB	Non-template	AGTCA	ACGTTGCCCGGCGCGTGGCACAAACGGGTAAT
404	araB	Non-template	CAACG	TTGCCCGGCGCGTGGCACAAACGGGTAATCTC
405	araB	Non-template	TTGCC	CGGCGCGTGGCACAAACGGGTAATCTCTTCCG
406	araB	Non-template	CGGCG	CGTGGCACAAACGGGTAATCTCTTCCGCTTCT
407	araB	Non-template	GCGCG	TGGCACAAACGGGTAATCTCTTCCGCTTCTTC
408	araB	Non-template	CCGCT	TCTTCAACCGCAGTGTGGTCTTTCCACAATAC
409	araB	Non-template	CTTCT	TCAACCGCAGTGTGGTCTTTCCACAATACGAA
410	araB	Non-template	CTTCA	ACCGCAGTGTGGTCTTTCCACAATACGAACAT
411	araB	Non-template	CAACC	GCAGTGTGGTCTTTCCACAATACGAACATCGC
412	araB	Non-template	CATCA	ATCGGTGCGGGCGTCGAGCCGGTACTGTCAAC
413	araB	Non-template	GTACT	GTCAACGCCAATCCCGACCACAGCTGCGCGCT
414	araB	Non-template	ACGCC	AATCCCGACCACAGCTGCGCGCTGTTCGACGC
415	araB	Non-template	GCGCG	CTGTTCGACGCTAAGCTCTGCAAGCACGGTTT
416	araB	Non-template	ACGCT	AAGCTCTGCAAGCACGGTTTTCAGTGCCGCTT
417	araB	Non-template	CTGCA	AGCACGGTTTTCAGTGCCGCTTCCATTGACTC
418	araB	Non-template	AAGCA	CGGTTTTCAGTGCCGCTTCCATTGACTCAATG
419	araB	Non-template	TTTCA	GTGCCGCTTCCATTGACTCAATGTAGTCACGC
420	araB	Non-template	CCGCT	TCCATTGACTCAATGTAGTCACGCGGATGATG
421	araB	Non-template	TGACT	CAATGTAGTCACGCGGATGATGACGGAACTGG
422	araB	Non-template	AGTCA	CGCGGATGATGACGGAACTGGTTATTCGGGGC
423	araB	Non-template	TGACG	GAACTGGTTATTCGGGGCATCACAAAATTGCC
424	araB	Non-template	GAACT	GGTTATTCGGGGCATCACAAAATTGCCCTTTC
425	araB	Non-template	ATTCG	GGGCATCACAAAATTGCCCTTTCTGCCAACGG
426	araC	Template	AAGCG	CAAAATGATCCCCTGCTGCCGGGATACTCGTT
427	araC	Template	GCGCA	AAATGATCCCCTGCTGCCGGGATACTCGTTTA
428	araC	Template	TAACG	CCCATCTGGTGGCGGGTTTAACGCCGATTGAG
429	araC	Template	TGGCG	GGTTTAACGCCGATTGAGGCCAACGGTTATCT
430	araC	Template	AGGCC	AACGGTTATCTCGATTTTTTTATCGACCGACC
431	araC	Template	CAACG	GTTATCTCGATTTTTTTATCGACCGACCGCTG
432	araC	Template	TATCT	CGATTTTTTTATCGACCGACCGCTGGGAATGA
433	araC	Template	TATCG	ACCGACCGCTGGGAATGAAAGGTTATATTCTC
434	araC	Template	ATTCG	CGGTCAGGGGGTGGTGAAAAATCAGGGACGAG
435	araC	Template	TCGCG	GTCAGGGGGTGGTGAAAAATCAGGGACGAGAA
436	araC	Template	GGTCA	GGGGGTGGTGAAAAATCAGGGACGAGAATTTG
437	araC	Template	TGTCT	GCCGACCGGGTGATATTTTGCTGTTCCCGCCA
438	araC	Template	CGACC	GGGTGATATTTTGCTGTTCCCGCCAGGAGAGA
439	araC	Template	TCCCG	CCAGGAGAGATTCATCACTACGGTCGTCATCC
440	araC	Template	ATTCA	TCACTACGGTCGTCATCCGGAGGCTCGCGAAT
441	araC	Template	TCACT	ACGGTCGTCATCCGGAGGCTCGCGAATGGTAT
442	araC	Template	AGGCT	CGCGAATGGTATCACCAGTGGGTTTACTTTCG
443	araC	Template	TCGCG	AATGGTATCACCAGTGGGTTTACTTTCGTCCG
444	araC	Template	TTACT	TTCGTCCGCGCGCCTACTGGCATGAATGGCTT
445	araC	Template	TTTCG	TCCGCGCGCCTACTGGCATGAATGGCTTAACT
446	araC	Template	CCGCG	CGCCTACTGGCATGAATGGCTTAACTGGCCGT
447	araC	Template	GCGCC	TACTGGCATGAATGGCTTAACTGGCCGTCAAT
448	araC	Template	CTACT	GGCATGAATGGCTTAACTGGCCGTCAATATTT
449	araC	Template	TGGCA	TGAATGGCTTAACTGGCCGTCAATATTTGCCA
450	araC	Template	CGTCA	ATATTTGCCAATACGGGTTTCTTTCGCCCGGA
451	araC	Template	TTGCC	AATACGGGTTTCTTTCGCCCGGATGAAGCGCA
452	araC	Non-template	CAGCA	GCTCCGAATAGCGCCCTTCCCCTTGCCCGGCG
453	araC	Non-template	GCTCC	GAATAGCGCCCTTCCCCTTGCCCGGCGTTAAT
454	araC	Non-template	TAGCG	CCCTTCCCCTTGCCCGGCGTTAATGATTTGCC
455	araC	Non-template	CTTCC	CCTTGCCCGGCGTTAATGATTTGCCCAAACAG
456	araC	Non-template	GCCCA	AACAGGTCGCTGAAATGCGGCTGGTGCGCTTC
457	araC	Non-template	TCGCT	GAAATGCGGCTGGTGCGCTTCATCCGGGCGAA
458	araC	Non-template	CATCC	GGGCGAAAGAAACCCGTATTGGCAAATATTGA
459	araC	Non-template	GGGCG	AAAGAAACCCGTATTGGCAAATATTGACGGCC
460	araC	Non-template	TGGCA	AATATTGACGGCCAGTTAAGCCATTCATGCCA
461	araC	Non-template	ATTCA	TGCCAGTAGGCGCGCGGACGAAAGTAAACCCA
462	araC	Non-template	ATGCC	AGTAGGCGCGCGGACGAAAGTAAACCCACTGG
463	araC	Non-template	AGGCG	CGCGGACGAAAGTAAACCCACTGGTGATACCA
464	araC	Non-template	GCGCG	GACGAAAGTAAACCCACTGGTGATACCATTCG
465	araC	Non-template	ACCCA	CTGGTGATACCATTCGCGAGCCTCCGGATGAC
466	araC	Non-template	ATACC	ATTCGCGAGCCTCCGGATGACGACCGTAGTGA
467	araC	Non-template	TCGCG	AGCCTCCGGATGACGACCGTAGTGATGAATCT
468	araC	Non-template	TGACG	ACCGTAGTGATGAATCTCTCCTGGCGGGAACA
469	araC	Non-template	TCTCT	CCTGGCGGGAACAGCAAAATATCACCCGGTCG
470	araC	Non-template	CAGCA	AAATATCACCCGGTCGGCAGACAAATTCTCGT
471	araC	Non-template	ACCCG	GTCGGCAGACAAATTCTCGTCCCTGATTTTTC
472	araC	Non-template	TCTCG	TCCCTGATTTTTCACCACCCCCTGACCGCGAA
473	araC	Non-template	CCACC	CCCTGACCGCGAATGGTGAGATTGAGAATATA
474	araC	Non-template	CCGCG	AATGGTGAGATTGAGAATATAACCTTTCATTC
475	araD	Template	GATCT	CAAACGCCAGGTATTAGAAGCCAACCTGGCGC
476	araD	Template	ACGCC	AGGTATTAGAAGCCAACCTGGCGCTGCCAAAA
477	araD	Template	TGGCG	CTGCCAAAACACAACCTGGTCACGCTCACATG
478	araD	Template	GCGCT	GCCAAAACACAACCTGGTCACGCTCACATGGG
479	araD	Template	GCTCA	CATGGGGCAACGTCAGCGCCGTTGATCGCGAG
480	araD	Template	GCGCG	GCGTCTTTGTGATCAAACCTTCCGGCGTCGAT
481	araD	Template	CGGCG	TCTTTGTGATCAAACCTTCCGGCGTCGATTAC
482	araD	Template	CATCG	AAACCGGTGAAGTGGTTGAAGGTACGAAAAAG
483	araD	Template	GTACG	AAAAAGCCCTCCTCCGACACGCCAACTCACCG
484	araD	Template	CGACA	CGCCAACTCACCGGCTGCTCTATCAGGCATTC
485	araD	Template	CAACT	CACCGGCTGCTCTATCAGGCATTCCCCTCCAT
486	araD	Template	TCACC	GGCTGCTCTATCAGGCATTCCCCTCCATTGGC
487	araD	Non-template	AATCG	ACTGACCCGCCTGCGCCCAGATGGTGGCGTGG
488	araD	Non-template	CTGCG	CCCAGATGGTGGCGTGGCGCGAGTGCGTATGC
489	araD	Non-template	GCGCC	CAGATGGTGGCGTGGCGCGAGTGCGTATGCAC
490	araD	Non-template	ATGCA	CAATGCCGCCAATGGAGGGGAATGCCTGATAG
491	araD	Non-template	ATGCC	GCCAATGGAGGGGAATGCCTGATAGAGCAGCC
492	araD	Non-template	CCGCC	AATGGAGGGGAATGCCTGATAGAGCAGCCGGT
493	araD	Non-template	ATGCC	TGATAGAGCAGCCGGTGAGTTGGCGTGTCGGA
494	araD	Non-template	CAGCC	GGTGAGTTGGCGTGTCGGAGGAGGGCTTTTTC
495	araD	Non-template	TGGCG	TGTCGGAGGAGGGCTTTTTCGTACCTTCAACC
496	araD	Non-template	ATGCT	AACCACGACCATATCGTCAGCGGTCATGACGC
497	araD	Non-template	AATCG	ACGCCGGAAGGTTTGATCACAAAGACGCCGCG
498	araE	Template	CTGCT	TTAACGCCACGTTCTTTGCGGGATACGCGGCG
499	araE	Template	CCACG	TTCTTTGCGGGATACGCGGCGTATGAATATGT
500	araE	Template	GTTCT	TTGCGGGATACGCGGCGTATGAATATGTTTGT
501	araE	Template	GGTCG	CAGGATTGTTATTTGGTCTTGATATCGGCGTA
502	araE	Template	GGTCT	TGATATCGGCGTAATCGCCGGAGCGTTGCCGT
503	araE	Template	GTGCT	GACCAGTCGTTTGCAGGAATGGGTGGTTAGTA
504	araE	Template	TGACC	AGTCGTTTGCAGGAATGGGTGGTTAGTAGCAT
505	araE	Template	TGGCT	GTCGTTCCGCCTGGGGCGTAAATACAGCCTGA
506	araE	Template	TGTCG	TTCCGCCTGGGGCGTAAATACAGCCTGATGGC
507	araE	Template	CAGCC	TGATGGCGGGGGCCATCCTGTTTGTACTCGGT
508	araE	Template	TGGCG	GGGGCCATCCTGTTTGTACTCGGTTCTATAGG
509	araE	Template	CATCC	TGTTTGTACTCGGTTCTATAGGGTCCGCTTTT
510	araE	Template	GTACT	CGGTTCTATAGGGTCCGCTTTTGCGACCAGCG
511	araE	Template	ACTCG	GTTCTATAGGGTCCGCTTTTGCGACCAGCGTA
512	araE	Template	AATCG	CCGCTCGTGTGGTGCTGGGCATTGCTGTCGGG
513	araE	Template	TGTCG	GGATCGCGTCTTACACCGCTCCTCTGTATCTT
514	araE	Template	GATCG	CGTCTTACACCGCTCCTCTGTATCTTTCTGAA
515	araE	Template	TGGCG	TTTTTATCCGATACAGCGTTCAGTTATAGCGG
516	araE	Template	ATACA	GCGTTCAGTTATAGCGGTAACTGGCGCGCAAT
517	araE	Template	TAACT	GGCGCGCAATGTTGGGGGTTCTTGCTTTACCA
518	araE	Template	TGGCG	CGCAATGTTGGGGGTTCTTGCTTTACCAGCAG
519	araE	Template	GCGCG	CAATGTTGGGGGTTCTTGCTTTACCAGCAGTT
520	araE	Template	GCGCA	ATGTTGGGGGTTCTTGCTTTACCAGCAGTTCT
521	araE	Template	GTTCT	GCTGATTATTCTGGTAGTCTTCCTGCCAAATA
522	araE	Template	CTGCT	GATTATTCTGGTAGTCTTCCTGCCAAATAGCC
523	araE	Template	ATTCT	GGTAGTCTTCCTGCCAAATAGCCCGCGCTGGC
524	araE	Non-template	TAACT	TCAGGCTTTCACGAATTTCGTTGAGTTCTTCT
525	araE	Non-template	GTTCT	TCTCGCGCTTTTTCCGACGTATCGCGCAGCAT
526	araE	Non-template	TTTCC	GACGTATCGCGCAGCATACGCAATACTTCTTC
527	araE	Non-template	CGACG	TATCGCGCAGCATACGCAATACTTCTTCCGCC
528	araE	Non-template	ATACG	CAATACTTCTTCCGCCTCAATATGACGCCCCT
529	araE	Non-template	GCCCC	TTTTCCGCCAGCCAGCGCGGGCTATTTGGCAG
530	araE	Non-template	CAGCG	CGGGCTATTTGGCAGGAAGACTACCAGAATAA
531	araE	Non-template	TGGCA	GGAAGACTACCAGAATAATCAGCAGAACTGCT
532	araE	Non-template	AATCA	GCAGAACTGCTGGTAAAGCAAGAACCCCCAAC
533	araE	Non-template	TTGCG	CGCCAGTTACCGCTATAACTGAACGCTGTATC
534	araE	Non-template	GCGCG	CCAGTTACCGCTATAACTGAACGCTGTATCGG
535	araE	Non-template	GCGCC	AGTTACCGCTATAACTGAACGCTGTATCGGAT
536	araE	Non-template	GAACG	CTGTATCGGATAAAAACGCCAGCACGATGCCG
537	araE	Non-template	ACGCT	GTATCGGATAAAAACGCCAGCACGATGCCGAG
538	araE	Non-template	CATCT	TACCGCGAACGTTTTCACTTGCCATTTCAGAA
539	araE	Non-template	TTACC	GCGAACGTTTTCACTTGCCATTTCAGAAAGAT
540	araE	Non-template	GAACG	TTTTCACTTGCCATTTCAGAAAGATACAGAGG
541	araE	Non-template	TCACT	TGCCATTTCAGAAAGATACAGAGGAGCGGTGT
542	araE	Non-template	CAGCA	CCACACGAGCGGCGATTAACATCTCTACGCTG
543	araE	Non-template	ACACG	AGCGGCGATTAACATCTCTACGCTGGTCGCAA
544	araE	Non-template	TAACA	TCTCTACGCTGGTCGCAAAAGCGGACCCTATA
545	araE	Non-template	CATCT	CTACGCTGGTCGCAAAAGCGGACCCTATAGAA
546	araE	Non-template	TCTCT	ACGCTGGTCGCAAAAGCGGACCCTATAGAACC
547	araE	Non-template	CTACG	CTGGTCGCAAAAGCGGACCCTATAGAACCGAG
548	araE	Non-template	TCGCA	AAAGCGGACCCTATAGAACCGAGTACAAACAG
549	araE	Non-template	TGGCC	CCCGCCATCAGGCTGTATTTACGCCCCAGGCG
550	araE	Non-template	CATCA	GGCTGTATTTACGCCCCAGGCGGAACGACAGC
551	araE	Non-template	GCCCC	AGGCGGAACGACAGCCAACCATTAAACAGCGC
552	araE	Non-template	GAACG	ACAGCCAACCATTAAACAGCGCACCAATTGCT
553	araE	Non-template	CAGCG	CACCAATTGCTGCACCGAGCATCATGCTACTA
554	araE	Non-template	GCACC	AATTGCTGCACCGAGCATCATGCTACTAACCA
555	araE	Non-template	CATCA	TGCTACTAACCACCCATTCCTGCAAACGACTG
556	araE	Non-template	CTACT	AACCACCCATTCCTGCAAACGACTGGTCAGCA
557	araE	Non-template	CCACC	CATTCCTGCAAACGACTGGTCAGCACAAAGTG
558	araE	Non-template	ACCCA	TTCCTGCAAACGACTGGTCAGCACAAAGTGAT
559	araE	Non-template	ATTCC	TGCAAACGACTGGTCAGCACAAAGTGATCGGT
560	araE	Non-template	GGTCA	GCACAAAGTGATCGGTAATGAACGGCAACGCT
561	araE	Non-template	CAGCA	CAAAGTGATCGGTAATGAACGGCAACGCTCCG
562	araF	Template	ATGCA	CAAATTTACTAAAGCCCTGGCAGCCATTGGTC
563	araF	Template	CAGCC	ATTGGTCTGGCAGCCGTTATGTCACAATCCGC
564	araF	Template	TCACA	ATCCGCTATGGCGGAGAACCTGAAGCTCGGTT
565	araF	Template	AATCC	GCTATGGCGGAGAACCTGAAGCTCGGTTTTCT
566	araF	Template	TGGCG	GAGAACCTGAAGCTCGGTTTTCTGGTGAAGCA
567	araF	Template	CAACC	GGAAGAGCCGTGGTTCCAGACCGAATGGAAGT
568	araF	Template	GTTCC	AGACCGAATGGAAGTTTGCCGATAAAGCCGGG
569	araF	Template	AAGCC	GGGAAGGATTTAGGGTTTGAGGTTATTAAGAT
570	araF	Template	ACTCC	GGACCCCAAACTCGGCTCTGCCATCGTCGCGA
571	araF	Template	CTGCC	ATCGTCGCGAAAGCGCGTGGCTACGATATGAA
572	araF	Template	AAGCG	CGTGGCTACGATATGAAAGTCATTGCCGTGGA
573	araF	Template	TGACC	AGTTTGTTAACGCCAAAGGTAAGCCAATGGAT
574	araF	Template	ACGCC	AAAGGTAAGCCAATGGATACCGTTCCGCTGGT
575	araF	Template	AAGCC	AATGGATACCGTTCCGCTGGTGATGATGGCGG
576	araF	Template	CCGCT	GGTGATGATGGCGGCGACTAAAATTGGCGAAC
577	araF	Non-template	TCCCG	TAGTACGGCGGCGGGCGGTATCCAGTTCGTTG
578	araF	Non-template	CATCA	CCGCGCTTTCTTTGACATCCCAGCCACGTTTC
579	araF	Non-template	CATCC	CAGCCACGTTTCTGCATCTCTTTATACAGTTC
580	araF	Non-template	TTTCT	GCATCTCTTTATACAGTTCCTGGCCCTGACGT
581	araF	Non-template	CTGCA	TCTCTTTATACAGTTCCTGGCCCTGACGTTCG
582	araF	Non-template	TCTCT	TTATACAGTTCCTGGCCCTGACGTTCGCCAAT
583	araF	Non-template	ATACA	GTTCCTGGCCCTGACGTTCGCCAATTTTAGTC
584	araF	Non-template	TCGCC	GCCATCATCACCAGCGGAACGGTATCCATTGG
585	araF	Non-template	TTACC	TTTGGCGTTAACAAACTGGTCATCCACGGCAA
586	araF	Non-template	GGTCA	TCCACGGCAATGACTTTCATATCGTAGCCACG
587	araF	Non-template	CCACG	GCAATGACTTTCATATCGTAGCCACGCGCTTT
588	araF	Non-template	TTTCG	CGACGATGGCAGAGCCGAGTTTGGGGTCCGGA
589	araF	Non-template	TCGCG	ACGATGGCAGAGCCGAGTTTGGGGTCCGGAGT
590	araF	Non-template	TGGCA	GAGCCGAGTTTGGGGTCCGGAGTACAAATAAC
591	araF	Non-template	GAGCC	GAGTTTGGGGTCCGGAGTACAAATAACGAAAC
592	araF	Non-template	TAACG	AAACCTTTTGCGCCACTGGCAGCCAGGCTGTC
593	araF	Non-template	GCGCC	ACTGGCAGCCAGGCTGTCGATCGCGTTCAATG
594	araF	Non-template	CCACT	GGCAGCCAGGCTGTCGATCGCGTTCAATGTTT
595	araF	Non-template	CGGCA	CGGCAATCTTAATAACCTCAAACCCTAAATCC
596	araF	Non-template	AATCT	TAATAACCTCAAACCCTAAATCCTTCCCGGCT
597	araF	Non-template	ACCCT	AAATCCTTCCCGGCTTTATCGGCAAACTTCCA
598	araF	Non-template	CTTCC	CGGCTTTATCGGCAAACTTCCATTCGGTCTGG
599	araF	Non-template	CGGCA	AACTTCCATTCGGTCTGGAACCACGGCTCTTC
600	araF	Non-template	AAACT	TCCATTCGGTCTGGAACCACGGCTCTTCCGGT
601	araG	Template	ATGCA	ACAGTCTACCCCGTATCTCTCATTTCGCGGCA
602	araG	Template	CAACA	GTCTACCCCGTATCTCTCATTTCGCGGCATCG
603	araG	Template	CTACC	CCGTATCTCTCATTTCGCGGCATCGGTAAAAC
604	araG	Template	AAACG	TTTCCCGGCGTTAAGGCGCTGACGGATATTAG
605	araG	Template	CGGCG	TTAAGGCGCTGACGGATATTAGTTTTGACTGC
606	araG	Template	AGGCG	CTGACGGATATTAGTTTTGACTGCTATGCCGG
607	araG	Template	TGACG	GATATTAGTTTTGACTGCTATGCCGGTCAGGT
608	araG	Template	TGGCG	CAGGAAAATCAACTCTCTTAAAAATCCTCAGC
609	araG	Template	CAACT	CTCTTAAAAATCCTCAGCGGCAACTATGCGCC
610	araG	Template	CCTCA	GCGGCAACTATGCGCCAACCACGGGTTCTGTA
611	araG	Template	CGGCA	ACTATGCGCCAACCACGGGTTCTGTAGTGATT
612	araG	Template	GTTCT	GTAGTGATTAATGGGCAGGAAATGTCCTTTTC
613	araG	Template	CGACA	CGACCGCAGCACTTAACGCGGGCGTGGCGATT
614	araG	Template	CCGCA	GCACTTAACGCGGGCGTGGCGATTATTTACCA
615	araG	Template	TGGCG	ATTATTTACCAGGAACTGCATCTCGTGCCGGA
616	araG	Template	CGGCC	AGCTGCCGCATAAAGGCGGCATTGTGAATCGC
617	araG	Template	TCGCT	CATTGCTGAATTATGAGGCGGGTTTACAACTT
618	araG	Template	CAACT	TAAACATCTTGGTATGGATATTGACCCGGACA
619	araG	Template	CATCT	TGGTATGGATATTGACCCGGACACGCCGCTGA
620	araG	Template	ACCCG	GACACGCCGCTGAAATATCTCTCCATTGGTCA
621	araG	Template	ACACG	CCGCTGAAATATCTCTCCATTGGTCAGTGGCA
622	araG	Template	CCGCT	GAAATATCTCTCCATTGGTCAGTGGCAGATGG
623	araG	Template	CAACC	AGCTCCCTCTCTGCCCGTGAAATCGACAATCT
624	araG	Template	GCCCG	TGAAATCGACAATCTTTTCCGCGTTATTCGTG
625	araG	Template	CCGCG	TTATTCGTGAACTGCGAAAAGAGGGGCGGGTA
626	araG	Template	CTGCG	AAAAGAGGGGCGGGTAATCTTATACGTTTCTC
627	araG	Template	TCACC	GTATGGAAGAAATATTTGCCCTCAGCGATGCC
628	araG	Template	TTGCC	CTCAGCGATGCCATTACTGTCTTTAAAGATGG
629	araG	Template	CCTCA	GCGATGCCATTACTGTCTTTAAAGATGGACGT
630	araG	Template	CAGCG	ATGCCATTACTGTCTTTAAAGATGGACGTTAT
631	araG	Non-template	AGACG	TAGGCGCTCCTCGCCATAACTACGCGGTTGCC
632	araG	Non-template	TAACT	ACGCGGTTGCCAGCCGTAGATATCGCCAATGT
633	araG	Non-template	TCGCC	AATGTCGCGCCCGACCATCGCCTGCACCAGCG
634	araG	Non-template	CAACC	TGCTGCATATCGGTAAAGGTTTTGACATAACG
635	araG	Non-template	TATCG	GTAAAGGTTTTGACATAACGTCCATCTTTAAA
636	araG	Non-template	TGACA	TAACGTCCATCTTTAAAGACAGTAATGGCATC
637	araG	Non-template	TAACG	TCCATCTTTAAAGACAGTAATGGCATCGCTGA
638	araG	Non-template	CATCT	TTAAAGACAGTAATGGCATCGCTGAGGGCAAA
639	araG	Non-template	CATCG	CTGAGGGCAAATATTTCTTCCATACGGTGAGA
640	araG	Non-template	TTTCT	TCCATACGGTGAGAAACGTATAAGATTACCCG
641	araG	Non-template	CTTCC	ATACGGTGAGAAACGTATAAGATTACCCGCCC
642	araG	Non-template	TTACC	CGCCCCTCTTTTCGCAGTTCACGAATAACGCG
643	araG	Non-template	ACCCG	CCCCTCTTTTCGCAGTTCACGAATAACGCGGA
644	araG	Non-template	CCGCC	CCTCTTTTCGCAGTTCACGAATAACGCGGAAA
645	araG	Non-template	CCTCT	TTTCGCAGTTCACGAATAACGCGGAAAAGATT
646	araG	Non-template	TCGCA	GTTCACGAATAACGCGGAAAAGATTGTCGATT
647	araG	Non-template	GTTCA	CGAATAACGCGGAAAAGATTGTCGATTTCACG
648	araG	Non-template	TCACG	GGCAGAGAGGGAGCTGGTTGGCTCATCAAAGG
649	araG	Non-template	CAACC	ATCTGCCACTGACCAATGGAGAGATATTTCAG
650	araG	Non-template	CTGCC	ACTGACCAATGGAGAGATATTTCAGCGGCGTG
651	araG	Non-template	CGGCG	TGTCCGGGTCAATATCCATACCAAGATGTTTA
652	araG	Non-template	ATACC	AAGATGTTTAAGTTGTAAACCCGCCTCATAAT
653	araG	Non-template	AAACC	CGCCTCATAATTCAGCAATGAGCGATTCACAA
654	araG	Non-template	CCGCC	TCATAATTCAGCAATGAGCGATTCACAATGCC
655	araG	Non-template	CCTCA	TAATTCAGCAATGAGCGATTCACAATGCCGCC
656	araG	Non-template	ATTCA	GCAATGAGCGATTCACAATGCCGCCTTTATGC
657	araG	Non-template	CCGCG	ACGGTCATTTCCGGCACGAGATGCAGTTCCTG
658	araG	Non-template	ATGCA	GTTCCTGGTAAATAATCGCCACGCCCGCGTTA
659	araG	Non-template	GTTCC	TGGTAAATAATCGCCACGCCCGCGTTAAGTGC
660	araG	Non-template	GCCCG	CGTTAAGTGCTGCGGTCGTGTCGGAAAAGGAC
661	araG	Non-template	CCGCG	TTAAGTGCTGCGGTCGTGTCGGAAAAGGACAT
662	araG	Non-template	TTTCC	TGCCCATTAATCACTACAGAACCCGTGGTTGG
663	araG	Non-template	CTACA	GAACCCGTGGTTGGCGCATAGTTGCCGCTGAG
664	araG	Non-template	GCGCA	TAGTTGCCGCTGAGGATTTTTAAGAGAGTTGA
665	araH	Template	TGTCT	TCTGTTTCTACATCGGGGTCTGGCGCACCTAA
666	araH	Template	CTTCT	GTTTCTACATCGGGGTCTGGCGCACCTAAGTC
667	araH	Template	CTACA	TCGGGGTCTGGCGCACCTAAGTCGTCATTCAG
668	araH	Template	TGGCG	CACCTAAGTCGTCATTCAGCTTCGGGCGTATC
669	araH	Template	AGTCG	TCATTCAGCTTCGGGCGTATCTGGGATCAGTA
670	araH	Template	CGTCA	TTCAGCTTCGGGCGTATCTGGGATCAGTACGG
671	araH	Template	TTGCG	GTGCTCTTTATCGCCTGTGCCATTTTTGTCCC
672	araH	Template	TCGCC	TGTGCCATTTTTGTCCCAAATTTTGCCACCTT
673	araH	Template	CCACC	TTCATTAATATGAAAGGGTTGGGCCTGGCAAT
674	araH	Template	TGACC	TTTCTGTCGCCTCCGTAATTGCCTGTGCGGGT
675	araH	Template	TCGCC	TCCGTAATTGCCTGTGCGGGTGTCACCACGGC
676	araH	Template	TTGCC	TGTGCGGGTGTCACCACGGCGGTGGTTATTAA
677	araH	Template	CCACG	GCGGTGGTTATTAACCTGACTGAAAGCCTGTG
678	araH	Template	AAGCC	TGTGGATTGGCGTGGCAGCGGGGTTGTTGCTG
679	araH	Template	TGGCA	GCGGGGTTGTTGCTGGGCGTTCTCTGTGGCCT
680	araH	Template	CAGCG	GGGTTGTTGCTGGGCGTTCTCTGTGGCCTGGT
681	araH	Template	TATCG	CCAAACTGAAAATAAATGCTCTGATCACGACA
682	araH	Template	TCGCC	AAACTGAAAATAAATGCTCTGATCACGACATT
683	araH	Template	GCTCT	GATCACGACATTGGCAACGATGCAGATTGTTC
684	araH	Template	GATCA	CGACATTGGCAACGATGCAGATTGTTCGAGGT
685	araH	Template	TCACG	ACATTGGCAACGATGCAGATTGTTCGAGGTCT
686	araH	Template	CGACA	TTGGCAACGATGCAGATTGTTCGAGGTCTGGC
687	araH	Non-template	GCGCA	GGCAGACCGAACCAGTTGGCGTAACCAAGGGC
688	araH	Non-template	GAACC	AGTTGGCGTAACCAAGGGCAAAGAAGCTTTCA
689	araH	Non-template	TTACC	GTCTGAAATGATGTACGCCAGACCTCGAACAA
690	araH	Non-template	CGTCT	GAAATGATGTACGCCAGACCTCGAACAATCTG
691	araH	Non-template	GTACG	CCAGACCTCGAACAATCTGCATCGTTGCCAAT
692	araH	Non-template	ACGCC	AGACCTCGAACAATCTGCATCGTTGCCAATGT
693	araH	Non-template	AGACC	TCGAACAATCTGCATCGTTGCCAATGTCGTGA
694	araH	Non-template	AATCT	GCATCGTTGCCAATGTCGTGATCAGAGCATTT
695	araH	Non-template	CTGCA	TCGTTGCCAATGTCGTGATCAGAGCATTTATT
696	araH	Non-template	GATCA	GAGCATTTATTTTCAGTTTGGCGATAACAAAG
697	araH	Non-template	CAACA	ACCCCGCTGCCACGCCAATCCACAGGCTTTCA
698	araH	Non-template	CAACC	CCGCTGCCACGCCAATCCACAGGCTTTCAGTC
699	araH	Non-template	CCGCT	GCCACGCCAATCCACAGGCTTTCAGTCAGGTT
700	araH	Non-template	CCACG	CCAATCCACAGGCTTTCAGTCAGGTTAATAAC
701	araH	Non-template	ACGCC	AATCCACAGGCTTTCAGTCAGGTTAATAACCA
702	araH	Non-template	AGGCT	TTCAGTCAGGTTAATAACCACCGCCGTGGTGA
703	araH	Non-template	AGTCA	GGTTAATAACCACCGCCGTGGTGACACCCGCA
704	araH	Non-template	TAACC	ACCGCCGTGGTGACACCCGCACAGGCAATTAC
705	araH	Non-template	ACCCG	CACAGGCAATTACGGAGGCGACAGAAAGGTCA
706	araH	Non-template	TTACG	GAGGCGACAGAAAGGTCAAAGTCACCGGAAGC
707	araH	Non-template	AGGCG	ACAGAAAGGTCAAAGTCACCGGAAGCGAGGCA
708	araH	Non-template	CGACA	GAAAGGTCAAAGTCACCGGAAGCGAGGCAGAA
709	araH	Non-template	AGTCA	CCGGAAGCGAGGCAGAACAACATGCCACAAGC
710	araH	Non-template	TCACC	GGAAGCGAGGCAGAACAACATGCCACAAGCCA
711	araH	Non-template	AGGCA	GAACAACATGCCACAAGCCACCATCCCCGACA
712	araH	Non-template	GAACA	ACATGCCACAAGCCACCATCCCCGACATGGAA
713	araH	Non-template	CAACA	TGCCACAAGCCACCATCCCCGACATGGAAATT
714	araH	Non-template	CCACA	AGCCACCATCCCCGACATGGAAATTGCCAGGC
715	araH	Non-template	AAGCC	ACCATCCCCGACATGGAAATTGCCAGGCCCAA
716	araH	Non-template	CATCC	CCGACATGGAAATTGCCAGGCCCAACCCTTTC
717	araH	Non-template	CGACA	TGGAAATTGCCAGGCCCAACCCTTTCATATTA
718	araH	Non-template	GCCCA	ACCCTTTCATATTAATGAAGGTGGCAAAATTT
719	araJ	Template	AGTCA	TTTTATCTTTGGCTCTGGGCACGTTTGGTTTG
720	araJ	Template	TGGCT	CTGGGCACGTTTGGTTTGGGGATGGCCGAATT
721	araJ	Template	GTGCT	CACGGAGCTGGCGCATAACGTAGGAATTTCGA
722	araJ	Template	GCTCA	CGGAGCTGGCGCATAACGTAGGAATTTCGATT
723	araJ	Template	TCACG	GAGCTGGCGCATAACGTAGGAATTTCGATTCC
724	araJ	Template	GAGCT	GGCGCATAACGTAGGAATTTCGATTCCTGCCG
725	araJ	Template	TGGCG	CATAACGTAGGAATTTCGATTCCTGCCGCCGG
726	araJ	Template	TTTCG	ATTCCTGCCGCCGGGCATATGATCTCGTATTA
727	araJ	Template	ATTCC	TGCCGCCGGGCATATGATCTCGTATTATGCAC
728	araJ	Template	CTGCC	GCCGGGCATATGATCTCGTATTATGCACTGGG
729	araJ	Template	CCGCC	GGGCATATGATCTCGTATTATGCACTGGGGGT
730	araJ	Template	TCTCG	TATTATGCACTGGGGGTGGTGGTCGGTGCGCC
731	araJ	Template	AATCA	TCGCACTCTTTTCCAGCCGCTACTCACTCAAA
732	araJ	Template	TCGCA	CTCTTTTCCAGCCGCTACTCACTCAAACATAT
733	araJ	Template	ACTCT	TTTCCAGCCGCTACTCACTCAAACATATCTTG
734	araJ	Template	CAGCC	GCTACTCACTCAAACATATCTTGTTGTTTCTG
735	araJ	Template	ACTCA	CTCAAACATATCTTGTTGTTTCTGGTGGCGTT
736	araJ	Template	TCACT	CAAACATATCTTGTTGTTTCTGGTGGCGTTGT
737	araJ	Template	AAACA	TATCTTGTTGTTTCTGGTGGCGTTGTGCGTCA
738	araJ	Template	GTTCA	CGCTCTCTTCGTCTTACCTGATGCTCGCCATT
739	araJ	Template	ACGCT	CTCTTCGTCTTACCTGATGCTCGCCATTGGTC
740	araJ	Template	CGTCT	TACCTGATGCTCGCCATTGGTCGGCTGGTATC
741	araJ	Template	TTACC	TGATGCTCGCCATTGGTCGGCTGGTATCCGGC
742	araJ	Template	GCTCG	CCATTGGTCGGCTGGTATCCGGCTTTCCGCAT
743	araJ	Template	CGGCT	GGTATCCGGCTTTCCGCATGGCGCATTTTTTG
744	araJ	Template	CCGCA	TGGCGCATTTTTTGGCGTCGGAGCGATCGTGT
745	araJ	Template	TGGCG	TCGGAGCGATCGTGTTATCAAAAATTATCAAA
746	araJ	Template	GAGCG	ATCGTGTTATCAAAAATTATCAAACCCGGAAA
747	araJ	Template	GATCG	TGTTATCAAAAATTATCAAACCCGGAAAAGTC
748	araJ	Template	AAACC	CGGAAAAGTCACCGCCGCCGTGGCGGGGATGG
749	araJ	Template	TTGCT	GGGCATTCCGCTGGGAACGTATTTAAGTCAGG
750	araJ	Template	CCGCT	GGGAACGTATTTAAGTCAGGAATTTAGCTGGC
751	araJ	Template	TAGCT	GGCGTTACACCTTTTTATTGATCGCTGTTTTT
752	araJ	Template	TTACA	CCTTTTTATTGATCGCTGTTTTTAATATTGCG
753	araJ	Template	GATCG	CTGTTTTTAATATTGCGGTGATGGCATCGGTC
754	araJ	Template	TTGCG	GTGATGGCATCGGTCTATTTTTGGGTGCCAGA
755	araJ	Non-template	CCACG	GGGCCGGGCTGCGCAAAAAGTGAAATTGTTCG
756	araJ	Non-template	GGGCC	GGGCTGCGCAAAAAGTGAAATTGTTCGCGCAG
757	araJ	Non-template	GGGCT	GCGCAAAAAGTGAAATTGTTCGCGCAGATTTC
758	araJ	Non-template	CTGCG	CAAAAAGTGAAATTGTTCGCGCAGATTTCCTT
759	araJ	Non-template	GCGCA	AAAAGTGAAATTGTTCGCGCAGATTTCCTTTC
760	araJ	Non-template	TTTCC	TTTCGCCTCGTCGCGAATATCTGGCACCCAAA
761	araJ	Non-template	TTTCG	CCTCGTCGCGAATATCTGGCACCCAAAAATAG
762	araJ	Non-template	CCTCG	TCGCGAATATCTGGCACCCAAAAATAGACCGA
763	araJ	Non-template	CGTCG	CGAATATCTGGCACCCAAAAATAGACCGATGC
764	araJ	Non-template	TCGCG	AATATCTGGCACCCAAAAATAGACCGATGCCA
765	araJ	Non-template	ACCCA	AAAATAGACCGATGCCATCACCGCAATATTAA
766	araJ	Non-template	AGACC	GATGCCATCACCGCAATATTAAAAACAGCGAT
767	araJ	Non-template	CATCA	CCGCAATATTAAAAACAGCGATCAATAAAAAG
768	araJ	Non-template	TAACG	CCAGCTAAATTCCTGACTTAAATACGTTCCCA
769	araJ	Non-template	ACGCC	AGCTAAATTCCTGACTTAAATACGTTCCCAGC
770	araJ	Non-template	TCCCG	GAAACCATCCCCGCCACGGCGGCGGTGACTTT
771	araJ	Non-template	TAACA	CGATCGCTCCGACGCCAAAAAATGCGCCATGC
772	araJ	Non-template	GCTCC	GACGCCAAAAAATGCGCCATGCGGAAAGCCGG
773	araJ	Non-template	GCGCC	ATGCGGAAAGCCGGATACCAGCCGACCAATGG
774	araJ	Non-template	ATACC	AGCCGACCAATGGCGAGCATCAGGTAAGACGA
775	araJ	Non-template	CGACC	AATGGCGAGCATCAGGTAAGACGAAGAGAGCG
776	araJ	Non-template	TGGCG	AGCATCAGGTAAGACGAAGAGAGCGTGAACAT
777	araJ	Non-template	GAGCA	TCAGGTAAGACGAAGAGAGCGTGAACATGGCG
778	araJ	Non-template	CATCA	GGTAAGACGAAGAGAGCGTGAACATGGCGTTG
779	araJ	Non-template	GCACA	ACGCCACCAGAAACAACAAGATATGTTTGAGT
780	araJ	Non-template	CAACG	CCACCAGAAACAACAAGATATGTTTGAGTGAG
781	araJ	Non-template	CCACC	AGAAACAACAAGATATGTTTGAGTGAGTAGCG
782	araJ	Non-template	AAACA	ACAAGATATGTTTGAGTGAGTAGCGGCTGGAA
783	araJ	Non-template	CAACA	AGATATGTTTGAGTGAGTAGCGGCTGGAAAAG
784	araJ	Non-template	GCACC	GACCACCACCCCCAGTGCATAATACGAGATCA
785	araJ	Non-template	CCACC	ACCCCCAGTGCATAATACGAGATCATATGCCC
786	araJ	Non-template	CCACC	CCCAGTGCATAATACGAGATCATATGCCCGGC
787	araJ	Non-template	ACCCC	CAGTGCATAATACGAGATCATATGCCCGGCGG
788	araJ	Non-template	ATACG	AGATCATATGCCCGGCGGCAGGAATCGAAATT
789	argA	Template	AAACC	GAGTTGGTCGAGGGATTCCGCCATTCGGTTCC
790	argA	Template	GGTCG	AGGGATTCCGCCATTCGGTTCCCTATATCAAT
791	argA	Template	ATTCC	GCCATTCGGTTCCCTATATCAATACCCACCGG
792	argA	Template	CCGCC	ATTCGGTTCCCTATATCAATACCCACCGGGGA
793	argA	Template	ATTCG	GTTCCCTATATCAATACCCACCGGGGAAAAAC
794	argA	Template	GTTCC	CTATATCAATACCCACCGGGGAAAAACGTTTG
795	argA	Template	ACCCA	CCGGGGAAAAACGTTTGTCATCATGCTCGGCG
796	argA	Template	CATCA	TGCTCGGCGGTGAAGCCATTGAGCATGAGAAT
797	argA	Template	ATGCT	CGGCGGTGAAGCCATTGAGCATGAGAATTTCT
798	argA	Template	TTTCT	CCAGTATCGTTAATGATATCGGGTTGTTGCAC
799	argA	Template	CCTCG	GCATCCGTCTGGTGGTGGTCTATGGCGCACGT
800	argA	Template	TGGCG	CACGTCCGCAGATCGACGCAAATCTGGCTGCG
801	argA	Template	CGACG	CAAATCTGGCTGCGCATCACCACGAACCGCTG
802	argA	Template	TGGCT	GCGCATCACCACGAACCGCTGTATCACAAGAA
803	argA	Template	CTGCG	CATCACCACGAACCGCTGTATCACAAGAATAT
804	argA	Template	CATCA	CCACGAACCGCTGTATCACAAGAATATACGTG
805	argA	Template	TCACC	ACGAACCGCTGTATCACAAGAATATACGTGTG
806	argA	Template	CCACG	AACCGCTGTATCACAAGAATATACGTGTGACC
807	argA	Template	ATACG	TGTGACCGACGCCAAAACACTGGAACTGGTGA
808	argA	Template	TTGCA	ACTGGATATTACTGCTCGCCTGTCGATGAGTC
809	argA	Template	CTGCT	CGCCTGTCGATGAGTCTCAATAACACGCCGCT
810	argA	Template	TGTCG	ATGAGTCTCAATAACACGCCGCTGCAGGGCGC
811	argA	Template	AGTCT	CAATAACACGCCGCTGCAGGGCGCGCATATCA
812	argA	Template	TCTCA	ATAACACGCCGCTGCAGGGCGCGCATATCAAC
813	argA	Template	ACACG	CCGCTGCAGGGCGCGCATATCAACGTCGTCAG
814	argA	Template	TATCA	ACGTCGTCAGTGGCAATTTTATTATTGCCCAG
815	argA	Template	CGTCG	TCAGTGGCAATTTTATTATTGCCCAGCCGCTG
816	argA	Template	TTGCC	CAGCCGCTGGGCGTCGATGACGGCGTGGATTA
817	argA	Template	GGGCG	TCGATGACGGCGTGGATTACTGCCATAGCGGG
818	argA	Template	CGGCG	TGGATTACTGCCATAGCGGGCGTATCCGGCGG
819	argA	Template	CTGCC	ATAGCGGGCGTATCCGGCGGATTGATGAAGAC
820	argA	Template	TAGCG	GGCGTATCCGGCGGATTGATGAAGACGCGATC
821	argA	Template	TATCC	GGCGGATTGATGAAGACGCGATCCATCGTCAA
822	argA	Template	GATCC	ATCGTCAACTGGACAGCGGTGCAATAGTGCTA
823	argA	Template	CGTCA	ACTGGACAGCGGTGCAATAGTGCTAATGGGGC
824	argA	Template	GTGCA	ATAGTGCTAATGGGGCCGGTCGCTGTTTCAGT
825	argA	Template	GTGCT	AATGGGGCCGGTCGCTGTTTCAGTCACTGGCG
826	argA	Template	GGTCG	CTGTTTCAGTCACTGGCGAGAGCTTTAACCTG
827	argA	Template	TCGCT	GTTTCAGTCACTGGCGAGAGCTTTAACCTGAC
828	argA	Template	TGGCG	AGAGCTTTAACCTGACCTCGGAAGAGATTGCC
829	argA	Template	CCTCG	GAAGAGATTGCCACTCAACTGGCCATCAAACT
830	argA	Template	TTGCC	ACTCAACTGGCCATCAAACTGAAAGCTGAAAA
831	argA	Template	ACTCA	ACTGGCCATCAAACTGAAAGCTGAAAAGATGA
832	argA	Non-template	CCGCG	CTTGCGCTTCGTTAGGGAAAAGTTCGGAGACA
833	argA	Non-template	TTGCG	CTTCGTTAGGGAAAAGTTCGGAGACAATATCA
834	argA	Non-template	CTTCG	TTAGGGAAAAGTTCGGAGACAATATCACCGTC
835	argA	Non-template	TATCA	CCGTCGTCATTAGTGACGCCCTGGGAAGAGCA
836	argA	Non-template	TGACG	CCCTGGGAAGAGCAAAAACCAATCATCTTTTC
837	argA	Non-template	GAGCA	AAAACCAATCATCTTTTCAGCTTTCAGTTTGA
838	argA	Non-template	AAACC	AATCATCTTTTCAGCTTTCAGTTTGATGGCCA
839	argA	Non-template	TTTCA	GTTTGATGGCCAGTTGAGTGGCAATCTCTTCC
840	argA	Non-template	TGGCA	ATCTCTTCCGAGGTCAGGTTAAAGCTCTCGCC
841	argA	Non-template	AATCT	CTTCCGAGGTCAGGTTAAAGCTCTCGCCAGTG
842	argA	Non-template	TCTCT	TCCGAGGTCAGGTTAAAGCTCTCGCCAGTGAC
843	argA	Non-template	AAGCT	CTCGCCAGTGACTGAAACAGCGACCGGCCCCA
844	argA	Non-template	TCTCG	CCAGTGACTGAAACAGCGACCGGCCCCATTAG
845	argA	Non-template	TCGCC	AGTGACTGAAACAGCGACCGGCCCCATTAGCA
846	argA	Non-template	CAGCG	ACCGGCCCCATTAGCACTATTGCACCGCTGTC
847	argA	Non-template	GCCCC	ATTAGCACTATTGCACCGCTGTCCAGTTGACG
848	argA	Non-template	CCGCT	GTCCAGTTGACGATGGATCGCGTCTTCATCAA
849	argA	Non-template	TGACG	ATGGATCGCGTCTTCATCAATCCGCCGGATAC
850	argA	Non-template	GATCG	CGTCTTCATCAATCCGCCGGATACGCCCGCTA
851	argA	Non-template	CGTCT	TCATCAATCCGCCGGATACGCCCGCTATGGCA
852	argA	Non-template	TGACG	ACGTTGATATGCGCGCCCTGCAGCGGCGTGTT
853	argA	Non-template	GCGCG	CCCTGCAGCGGCGTGTTATTGAGACTCATCGA
854	argA	Non-template	GCCCT	GCAGCGGCGTGTTATTGAGACTCATCGACAGG
855	argA	Non-template	ACTCA	TCGACAGGCGAGCAGTAATATCCAGTTGCAAT
856	argA	Non-template	CATCG	ACAGGCGAGCAGTAATATCCAGTTGCAATGTT
857	argA	Non-template	GAGCA	GTAATATCCAGTTGCAATGTTCCCGCAGCCTG
858	argA	Non-template	CCGCA	GCCTGCTTCACCAGTTCCAGTGTTTTGGCGTC
859	argA	Non-template	GTTCC	AGTGTTTTGGCGTCGGTCACACGTATATTCTT
860	argA	Non-template	TGGCG	TCGGTCACACGTATATTCTTGTGATACAGCGG
861	argA	Non-template	GGTCA	CACGTATATTCTTGTGATACAGCGGTTCGTGG
862	argA	Non-template	ACACG	TATATTCTTGTGATACAGCGGTTCGTGGTGAT
863	argA	Non-template	ATTCT	TGTGATACAGCGGTTCGTGGTGATGCGCAGCC
864	argA	Non-template	CTGCG	GACGTGCGCCATAGACCACCACCAGACGGATG
865	argA	Non-template	GGACG	TGCGCCATAGACCACCACCAGACGGATGCCGA
866	argA	Non-template	GTGCG	CCATAGACCACCACCAGACGGATGCCGAGGCT
867	argA	Non-template	CCACC	AGACGGATGCCGAGGCTGTGCAACAACCCGAT
868	argB	Template	AATCC	ATTAATTATCAAACTGGGCGGCGTACTGCTGG
869	argB	Template	GCGCT	GGAACGTCTGTTTAGCGCACTGGTGAATTATC
870	argB	Template	GAACG	TCTGTTTAGCGCACTGGTGAATTATCGTGAGT
871	argB	Template	TAGCG	CACTGGTGAATTATCGTGAGTCACATCAGCGT
872	argB	Template	GCGCA	CTGGTGAATTATCGTGAGTCACATCAGCGTCC
873	argB	Template	AAACG	GCCTGCGGGTGACGCCTGCTGATCAGATAGAC
874	argB	Template	CGGCC	TGCGGGTGACGCCTGCTGATCAGATAGACATT
875	argB	Template	CTGCT	GATCAGATAGACATTATCACCGGAGCACTGGC
876	argB	Template	GATCA	GATAGACATTATCACCGGAGCACTGGCGGGAA
877	argB	Template	TCACC	GGAGCACTGGCGGGAACGGCAAATAAAACCCT
878	argB	Template	GCACT	GGCGGGAACGGCAAATAAAACCCTGTTGGCAT
879	argB	Template	TGGCG	GGAACGGCAAATAAAACCCTGTTGGCATGGGC
880	argB	Template	ACCCT	GTTGGCATGGGCGAAGAAACATCAGATTGCGG
881	argB	Template	AAACA	TCAGATTGCGGCCGTAGGTTTGTTTCTCGGTG
882	argB	Template	TTGCG	GCCGTAGGTTTGTTTCTCGGTGACGGCGACAG
883	argB	Non-template	GTTCT	CCAGCAAGGAGTTGATAAGCTTAGGCGAACCT
884	argB	Non-template	TCTCC	AGCAAGGAGTTGATAAGCTTAGGCGAACCTGG
885	argB	Non-template	AAGCT	TAGGCGAACCTGGCTGCGCCAGTCCAACATGA
886	argB	Non-template	GAACC	TGGCTGCGCCAGTCCAACATGACCTAACTCTT
887	argB	Non-template	AGTCC	AACATGACCTAACTCTTCATCAAGCTGGGTCA
888	argB	Non-template	CAACA	TGACCTAACTCTTCATCAAGCTGGGTCACTTT
889	argB	Non-template	TGACC	TAACTCTTCATCAAGCTGGGTCACTTTGACGC
890	argB	Non-template	GGTCA	CTTTGACGCTGTCGCCGTCACCGAGAAACAAA
891	argB	Non-template	ACGCT	GTCGCCGTCACCGAGAAACAAACCTACGGCCG
892	argB	Non-template	TCGCC	GTCACCGAGAAACAAACCTACGGCCGCAATCT
893	argB	Non-template	AAACC	TACGGCCGCAATCTGATGTTTCTTCGCCCATG
894	argB	Non-template	TTTCT	TCGCCCATGCCAACAGGGTTTTATTTGCCGTT
895	argB	Non-template	CTTCG	CCCATGCCAACAGGGTTTTATTTGCCGTTCCC
896	argB	Non-template	GTTCC	CGCCAGTGCTCCGGTGATAATGTCTATCTGAT
897	argB	Non-template	CAGCA	GGCGTCACCCGCAGGCCGTTTTTCTTTTTCAC
898	argB	Non-template	AGGCC	GTTTTTCTTTTTCACCGGCAGATTCAGCCCTT
899	argB	Non-template	CAGCC	CTTTCATCAGCTCATCCACCACGCAACCGCCG
900	argB	Non-template	CCACC	ACGCAACCGCCGCCGTGCACAATCACCAGCGG
901	argB	Non-template	CCACG	CAACCGCCGCCGTGCACAATCACCAGCGGACG
902	argB	Non-template	ACGCA	ACCGCCGCCGTGCACAATCACCAGCGGACGCT
903	argC	Template	ATACG	CTGATTGTGGGTGCCAGCGGCTACGCTGGCGC
904	argC	Template	CAGCG	GCTACGCTGGCGCAGAGCTAGTGACCTATGTA
905	argC	Template	CGGCT	ACGCTGGCGCAGAGCTAGTGACCTATGTAAAT
906	argC	Template	CTACG	CTGGCGCAGAGCTAGTGACCTATGTAAATCGC
907	argC	Template	TGGCG	CAGAGCTAGTGACCTATGTAAATCGCCATCCG
908	argC	Template	GCGCA	GAGCTAGTGACCTATGTAAATCGCCATCCGCA
909	argC	Template	GAGCT	AGTGACCTATGTAAATCGCCATCCGCATATGA
910	argC	Template	CATCC	GCATATGAACATAACCGCTTTGACTGTTTCAG
911	argC	Template	GCGCA	AAGCAATGATGCGGGAAAGTTAATCTCCGATT
912	argC	Template	TATCA	GCGAGTTTAGCCCAGGGGTGGACGTAGTGTTT
913	argC	Template	GGACG	TAGTGTTTCTCGCCACCGCCCATGAAGTTAGC
914	argC	Template	TCGCC	ACCGCCCATGAAGTTAGCCACGATTTAGCGCC
915	argC	Template	CCACC	GCCCATGAAGTTAGCCACGATTTAGCGCCGCA
916	argC	Template	GCCCA	TGAAGTTAGCCACGATTTAGCGCCGCAGTTTC
917	argC	Template	TAGCG	CCGCAGTTTCTTGAAGCGGGCTGCGTGGTGTT
918	argC	Template	CCGCA	GTTTCTTGAAGCGGGCTGCGTGGTGTTCGACC
919	argC	Template	CTGCG	TGGTGTTCGACCTTTCCGGCGCGTTTCGTGTT
920	argC	Template	GTTCG	ACCTTTCCGGCGCGTTTCGTGTTAACGACGCC
921	argC	Template	TTTCC	GGCGCGTTTCGTGTTAACGACGCCACCTTCTA
922	argC	Template	CATCA	ATACCCGGAACTGTTGGAACAGGCAGCCTACG
923	argC	Template	AGGCA	GCCTACGGTCTGGCGGAGTGGTGCGGTAATAA
924	argC	Template	CAGCC	TACGGTCTGGCGGAGTGGTGCGGTAATAAATT
925	argC	Template	CTACG	GTCTGGCGGAGTGGTGCGGTAATAAATTAAAA
926	argC	Template	GGTCT	GGCGGAGTGGTGCGGTAATAAATTAAAAGAAG
927	argC	Template	GTGCG	GTAATAAATTAAAAGAAGCGAATTTGATTGCG
928	argC	Non-template	GATCG	GCATCAATCAACGGTTTCAGCGCCAGCTGTGC
929	argC	Non-template	CCGCC	GTCGGATAACAGCCCGGCACCGCAATCAAATT
930	argC	Non-template	CGTCG	GATAACAGCCCGGCACCGCAATCAAATTCGCT
931	argC	Non-template	CGGCA	CCGCAATCAAATTCGCTTCTTTTAATTTATTA
932	argC	Non-template	AATCA	AATTCGCTTCTTTTAATTTATTACCGCACCAC
933	argC	Non-template	TCGCT	TCTTTTAATTTATTACCGCACCACTCCGCCAG
934	argC	Non-template	CCGCC	AGACCGTAGGCTGCCTGTTCCAACAGTTCCGG
935	argC	Non-template	AAGCC	GTAATATTTTTCATAGAAGGTGGCGTCGTTAA
936	argC	Non-template	TGGCG	TCGTTAACACGAAACGCGCCGGAAAGGTCGAA
937	argC	Non-template	GGTCG	AACACCACGCAGCCCGCTTCAAGAAACTGCGG
938	argC	Non-template	GCCCG	CTTCAAGAAACTGCGGCGCTAAATCGTGGCTA
939	argC	Non-template	CCGCT	TCAAGAAACTGCGGCGCTAAATCGTGGCTAAC
940	argC	Non-template	AATCG	TGGCTAACTTCATGGGCGGTGGCGAGAAACAC
941	argC	Non-template	TGGCT	AACTTCATGGGCGGTGGCGAGAAACACTACGT
942	argC	Non-template	CTACG	TCCACCCCTGGGCTAAACTCGCTGATATCCGA
943	argC	Non-template	CCACC	CCTGGGCTAAACTCGCTGATATCCGACATCGG
944	argC	Non-template	ATGCA	AATCGGAGATTAACTTTCCCGCATCATTGCTT
945	argE	Template	TTACC	GCCATTTATCGAGATTTACCGCGCTCTGATTG
946	argE	Template	AAGCG	CCACGGAAGAGGCACTCGATCAAAGCAATGCA
947	argE	Template	GCGCC	ACGGAAGAGGCACTCGATCAAAGCAATGCAGA
948	argE	Template	GATCA	AAGCAATGCAGATTTAATCACTCTGCTGGCGG
949	argE	Template	AATCA	CTCTGCTGGCGGACTGGTTTAAAGATTTGGGC
950	argE	Template	ACTCT	GCTGGCGGACTGGTTTAAAGATTTGGGCTTCA
951	argE	Template	CTGCT	GGCGGACTGGTTTAAAGATTTGGGCTTCAATG
952	argE	Template	CTTCA	ATGTGGAAGTGCAGCCTGTTCCAGGAACTCGC
953	argE	Template	GTGCA	GCCTGTTCCAGGAACTCGCAACAAATTCAATA
954	argE	Template	CAACA	AATTCAATATGCTGGCAAGTATCGGACAGGGG
955	argE	Template	ATTCA	ATATGCTGGCAAGTATCGGACAGGGGGCTGGC
956	argE	Template	ATGCT	GGCAAGTATCGGACAGGGGGCTGGCGGCTTGT
957	argE	Template	TTGCT	GGCGGGGCATACCGATACGGTGCCATTTGATG
958	argE	Template	ATACG	GTGCCATTTGATGACGGTCGCTGGACGCGCGA
959	argE	Template	GGACG	CGCGATCCGTTTACACTGACGGAGCATGACGG
960	argE	Template	TTACA	CTGACGGAGCATGACGGCAAGCTTTACGGCTT
961	argE	Template	TGACG	GAGCATGACGGCAAGCTTTACGGCTTAGGCAC
962	argE	Template	CGGCA	AGCTTTACGGCTTAGGCACCGCCGACATGAAA
963	argE	Template	AAGCT	TTACGGCTTAGGCACCGCCGACATGAAAGGCT
964	argE	Template	GCGCT	ACGCGATGTCGACGTCACGAAACTGAAAAAAC
965	argE	Template	TCACG	AAACTGAAAAAACCGCTCTACATTCTGGCGAC
966	argE	Template	TGGCG	ACTGCTGATGAAGAAACCAGTATGGCCGGAGC
967	argE	Template	AAACT	ACCGCCCTGCGCCCGGATTGCGCCATCATTGG
968	argE	Template	CTACC	GCCCTGCGCCCGGATTGCGCCATCATTGGCGA
969	argE	Template	CCGCC	CTGCGCCCGGATTGCGCCATCATTGGCGAACC
970	argE	Template	GCGCC	CGGATTGCGCCATCATTGGCGAACCGACGTCA
971	argE	Template	TTGCG	CCATCATTGGCGAACCGACGTCACTACAACCG
972	argE	Non-template	CCGCG	TGCTGGATCGCTGGAGTGCCCCGACTGGCCCT
973	argE	Non-template	GCCCC	GACTGGCCCTGAATACGGATGGCGTTAGAGAT
974	argE	Non-template	ATACG	GATGGCGTTAGAGATATGACCTTTATGTGCGC
975	argE	Non-template	TGACC	TTTATGTGCGCGTACCGGTTGTAGTGACGTCG
976	argE	Non-template	GTACC	GGTTGTAGTGACGTCGGTTCGCCAATGATGGC
977	argE	Non-template	CGTCG	GTTCGCCAATGATGGCGCAATCCGGGCGCAGG
978	argE	Non-template	GTTCG	CCAATGATGGCGCAATCCGGGCGCAGGGCGGT
979	argE	Non-template	AATCC	GGGCGCAGGGCGGTAGTTTCGGCAAAATAACG
980	argE	Non-template	GGGCG	CAGGGCGGTAGTTTCGGCAAAATAACGCGCTC
981	argE	Non-template	GGGCG	GTAGTTTCGGCAAAATAACGCGCTCCGGCCAT
982	argE	Non-template	TTTCG	GCAAAATAACGCGCTCCGGCCATACTGGTTTC
983	argE	Non-template	TAACG	CGCTCCGGCCATACTGGTTTCTTCATCAGCAG
984	argE	Non-template	CATCA	GCAGTCGCCAGAATGTAGAGCGGTTTTTTCAG
985	argE	Non-template	CGTCG	ACATCGCGTAGCGCATCAAGGATAAACGCAAA
986	argE	Non-template	CGACA	TCGCGTAGCGCATCAAGGATAAACGCAAAAAA
987	argE	Non-template	CATCG	CGTAGCGCATCAAGGATAAACGCAAAAAAGCC
988	argE	Non-template	TAGCG	CATCAAGGATAAACGCAAAAAAGCCTTTCATG
989	argE	Non-template	AAACG	CAAAAAAGCCTTTCATGTCGGCGGTGCCTAAG
990	argE	Non-template	ACGCA	AAAAAGCCTTTCATGTCGGCGGTGCCTAAGCC
991	argE	Non-template	AAGCC	TTTCATGTCGGCGGTGCCTAAGCCGTAAAGCT
992	argE	Non-template	TTTCA	TGTCGGCGGTGCCTAAGCCGTAAAGCTTGCCG
993	argE	Non-template	CGGCG	GTGCCTAAGCCGTAAAGCTTGCCGTCATGCTC
994	argE	Non-template	GTGCC	TAAGCCGTAAAGCTTGCCGTCATGCTCCGTCA
995	argE	Non-template	CGTCA	TGCTCCGTCAGTGTAAACGGATCGCGCGTCCA
996	argE	Non-template	ATGCT	CCGTCAGTGTAAACGGATCGCGCGTCCAGCGA
997	argE	Non-template	GCTCC	GTCAGTGTAAACGGATCGCGCGTCCAGCGACC
998	argE	Non-template	CGTCC	AGCGACCGTCATCAAATGGCACCGTATCGGTA
999	argE	Non-template	CGACC	GTCATCAAATGGCACCGTATCGGTATGCCCCG
1000	argE	Non-template	TGGCA	CCGTATCGGTATGCCCCGCCAGCAACAAGCCG
1001	argE	Non-template	CAGCA	ACAAGCCGCCAGCCCCCTGTCCGATACTTGCC
1002	argE	Non-template	GCCCC	CTGTCCGATACTTGCCAGCATATTGAATTTGT
1003	argE	Non-template	TGTCC	GATACTTGCCAGCATATTGAATTTGTTGCGAG
1004	argE	Non-template	CAGCA	TATTGAATTTGTTGCGAGTTCCTGGAACAGGC
1005	argE	Non-template	TTGCG	AGTTCCTGGAACAGGCTGCACTTCCACATTGA
1006	argE	Non-template	GTTCC	TGGAACAGGCTGCACTTCCACATTGAAGCCCA
1007	argE	Non-template	CTGCA	CTTCCACATTGAAGCCCAAATCTTTAAACCAG
1008	argE	Non-template	GCACT	TCCACATTGAAGCCCAAATCTTTAAACCAGTC
1009	argE	Non-template	CCACA	TTGAAGCCCAAATCTTTAAACCAGTCCGCCAG
1010	argE	Non-template	GCCCA	AATCTTTAAACCAGTCCGCCAGCAGAGTGATT
1011	argG	Template	TGACG	ACGATTCTCAAGCATCTCCCGGTAGGTCAACG
1012	argG	Template	TCTCC	CGGTAGGTCAACGTATTGGTATCGCTTTTTCT
1013	argG	Template	TCGCT	TTTTCTGGCGGTCTGGACACCAGTGCCGCACT
1014	argG	Template	TTTCT	GGCGGTCTGGACACCAGTGCCGCACTGCTGTG
1015	argG	Template	GTGCC	GCACTGCTGTGGATGCGACAAAAGGGAGCGGT
1016	argG	Template	GCACT	GCTGTGGATGCGACAAAAGGGAGCGGTTCCTT
1017	argG	Template	CTGCT	GTGGATGCGACAAAAGGGAGCGGTTCCTTATG
1018	argG	Template	ATGCG	ACAAAAGGGAGCGGTTCCTTATGCATATACTG
1019	argG	Template	CGACA	AAAGGGAGCGGTTCCTTATGCATATACTGCAA
1020	argG	Template	GTTCC	TTATGCATATACTGCAAACCTGGGCCAGCCAG
1021	argG	Template	CCTCG	TCGTGCCATGGAATACGGCGCGGAGAACGCAC
1022	argG	Template	CGTCG	TGCCATGGAATACGGCGCGGAGAACGCACGTC
1023	argG	Template	GCGCG	GAGAACGCACGTCTGATCGACTGCCGCAAACA
1024	argG	Template	ACGCA	CGTCTGATCGACTGCCGCAAACAACTGGTGGC
1025	argG	Template	CCGCT	ATTCAGTGTGGCGCATTTCATAACACCACCGG
1026	argG	Template	ACACC	ACCGGCGGCCTGACCTATTTCAACACGACGCC
1027	argG	Template	CGGCG	GCCTGACCTATTTCAACACGACGCCGCTGGGC
1028	argG	Template	TATCT	GGGGTGACGGTAGCACCTACAAAGGAAACGAT
1029	argG	Template	TGACG	GTAGCACCTACAAAGGAAACGATATCGAACGT
1030	argG	Template	TAGCA	CCTACAAAGGAAACGATATCGAACGTTTCTAT
1031	argG	Template	GCACC	TACAAAGGAAACGATATCGAACGTTTCTATCG
1032	argG	Template	CTACA	AAGGAAACGATATCGAACGTTTCTATCGTTAT
1033	argG	Template	AAACG	ATATCGAACGTTTCTATCGTTATGGTCTGCTG
1034	argG	Template	TATCG	AACGTTTCTATCGTTATGGTCTGCTGACCAAT
1035	argG	Template	GAACG	TTTCTATCGTTATGGTCTGCTGACCAATGCTG
1036	argG	Template	GAACT	GCAGATTTACAAACCGTGGCTTGATACTGACT
1037	argG	Template	TTACA	AACCGTGGCTTGATACTGACTTTATTGATGAA
1038	argG	Template	GAACT	GGGCGGCCGTCATGAGATGTCTGAATTTATGA
1039	argG	Template	GGGCG	GCCGTCATGAGATGTCTGAATTTATGATTGCC
1040	argG	Template	CGTCA	TGAGATGTCTGAATTTATGATTGCCTGCGGTT
1041	argG	Template	TGTCT	GAATTTATGATTGCCTGCGGTTTCGACTACAA
1042	argG	Template	TTGCC	TGCGGTTTCGACTACAAAATGTCTGTCGAAAA
1043	argG	Template	TGTCT	GTCGAAAAAGCCTACTCCACAGACTCCAACAT
1044	argG	Template	AAGCC	TACTCCACAGACTCCAACATGCTTGGTGCAAC
1045	argG	Template	CTACT	CCACAGACTCCAACATGCTTGGTGCAACGCAT
1046	argG	Template	ACTCC	ACAGACTCCAACATGCTTGGTGCAACGCATGA
1047	argG	Template	CCACA	GACTCCAACATGCTTGGTGCAACGCATGAAGC
1048	argG	Template	CAACA	TGCTTGGTGCAACGCATGAAGCGAAGGATCTG
1049	argG	Non-template	CTGCC	GGGATCTTCACGCTCTCATCCCAGAATTTCAC
1050	argG	Non-template	GATCT	TCACGCTCTCATCCCAGAATTTCACGCCCATA
1051	argG	Non-template	TCACG	CTCTCATCCCAGAATTTCACGCCCATAATCGG
1052	argG	Non-template	ACGCT	CTCATCCCAGAATTTCACGCCCATAATCGGGT
1053	argG	Non-template	TGACG	CTGGAGTTGAGGTATTCCAGATCCTTCGCTTC
1054	argG	Non-template	TTGCA	CCAAGCATGTTGGAGTCTGTGGAGTAGGCTTT
1055	argG	Non-template	AAGCA	TGTTGGAGTCTGTGGAGTAGGCTTTTTCGACA
1056	argG	Non-template	AGTCT	GTGGAGTAGGCTTTTTCGACAGACATTTTGTA
1057	argG	Non-template	AGGCT	TTTTCGACAGACATTTTGTAGTCGAAACCGCA
1058	argG	Non-template	CCGCA	GGCAATCATAAATTCAGACATCTCATGACGGC
1059	argG	Non-template	AATCA	TAAATTCAGACATCTCATGACGGCCGCCCAGT
1060	argG	Non-template	AGACA	TCTCATGACGGCCGCCCAGTTCATCAATAAAG
1061	argG	Non-template	CCGCC	CAGTTCATCAATAAAGTCAGTATCAAGCCACG
1062	argG	Non-template	TATCA	AGCCACGGTTTGTAAATCTGCAGTTCAGCATT
1063	argG	Non-template	AATCT	GCAGTTCAGCATTGGTCAGCAGACCATAACGA
1064	argG	Non-template	GTTCA	GCATTGGTCAGCAGACCATAACGATAGAAACG
1065	argG	Non-template	CAGCA	TTGGTCAGCAGACCATAACGATAGAAACGTTC
1066	argG	Non-template	AGACC	ATAACGATAGAAACGTTCGATATCGTTTCCTT
1067	argG	Non-template	TATCG	TTTCCTTTGTAGGTGCTACCGTCACCCCAGAT
1068	argG	Non-template	TTTCC	TTTGTAGGTGCTACCGTCACCCCAGATATTCA
1069	argG	Non-template	GTGCT	ACCGTCACCCCAGATATTCACGCCATCTTCTT
1070	argG	Non-template	ACCCC	AGATATTCACGCCATCTTCTTTCATCGCAGCA
1071	argG	Non-template	TTTCA	TCGCAGCAACCAGCATGGTACCAGTCACGGCG
1072	argG	Non-template	CAACC	AGCATGGTACCAGTCACGGCGCGGCCCAGCGG
1073	argG	Non-template	TCACG	GCGCGGCCCAGCGGCGTCGTGTTGAAATAGGT
1074	argG	Non-template	AGGCC	GCCGGTGGTGTTATGAAATGCGCCACACTGAA
1075	argG	Non-template	CCACA	CTGAATAGCGGCAATACCTTCGGCCACCAGTT
1076	argG	Non-template	CGGCC	ACCAGTTGTTTGCGGCAGTCGATCAGACGTGC
1077	argG	Non-template	TTGCG	GCAGTCGATCAGACGTGCGTTCTCCGCGCCGT
1078	argG	Non-template	AGACG	TGCGTTCTCCGCGCCGTATTCCATGGCACGAC
1079	argG	Non-template	GTGCG	TTCTCCGCGCCGTATTCCATGGCACGACGAGG
1080	argG	Non-template	GCGCC	GTATTCCATGGCACGACGAGGGATCGCATCAT
1081	argG	Non-template	CGACG	AGGGATCGCATCATAATCCTCTTCGTCTGGCT
1082	argG	Non-template	AATCC	TCTTCGTCTGGCTGGCCCAGGTTTGCAGTATA
1083	argG	Non-template	CGTCT	GGCTGGCCCAGGTTTGCAGTATATGCATAAGG
1084	argG	Non-template	TGGCT	GGCCCAGGTTTGCAGTATATGCATAAGGAACC
1085	argG	Non-template	TGGCC	CAGGTTTGCAGTATATGCATAAGGAACCGCTC
1086	argH	Template	GCACT	TTGGGGCGGGCGTTTTACCCAGGCAGCAGATC
1087	argH	Template	GGGCG	TTTTACCCAGGCAGCAGATCAACGGTTCAAAC
1088	argH	Template	ACCCA	GGCAGCAGATCAACGGTTCAAACAATTCAACG
1089	argH	Template	AGGCA	GCAGATCAACGGTTCAAACAATTCAACGACTC
1090	argH	Template	ATTCA	ACGACTCACTGCGCTTTGATTACCGTCTGGCG
1091	argH	Template	CAACG	ACTCACTGCGCTTTGATTACCGTCTGGCGGAG
1092	argH	Template	CTGCG	CTTTGATTACCGTCTGGCGGAGCAGGATATTG
1093	argH	Template	TGGCG	GAGCAGGATATTGTTGGCTCTGTGGCCTGGTC
1094	argH	Template	GCTCT	GTGGCCTGGTCCAAAGCCCTGGTCACGGTAGG
1095	argH	Template	TGGCC	TGGTCCAAAGCCCTGGTCACGGTAGGCGTGTT
1096	argH	Template	GCCCT	GGTCACGGTAGGCGTGTTAACCGCAGAAGAGC
1097	argH	Template	GTTCG	CGCCAGGCCACAACAAATCCTTGAAAGCGACG
1098	argH	Template	TCGCG	CCAGGCCACAACAAATCCTTGAAAGCGACGCC
1099	argH	Template	GCGCC	AGGCCACAACAAATCCTTGAAAGCGACGCCGA
1100	argH	Template	ACGCC	GAAGATATCCATAGCTGGGTGGAAGGCAAACT
1101	argH	Template	TATCC	ATAGCTGGGTGGAAGGCAAACTGATCGACAAA
1102	argH	Template	CGACA	AAGTGGGCCAGTTAGGCAAAAAGCTGCATACC
1103	argH	Template	GGGCC	AGTTAGGCAAAAAGCTGCATACCGGGCGTAGC
1104	argH	Template	CTGCA	TACCGGGCGTAGCCGTAATGATCAGGTAGCGA
1105	argH	Template	GATCA	GGTAGCGACTGACCTGAAACTGTGGTGCAAAG
1106	argH	Template	CGACT	GACCTGAAACTGTGGTGCAAAGATACCGTTAG
1107	argH	Template	AAACT	GTGGTGCAAAGATACCGTTAGCGAGTTACTGA
1108	argH	Template	ATACC	GTTAGCGAGTTACTGACGGCTAACCGGCAGCT
1109	argH	Template	TAGCG	AGTTACTGACGGCTAACCGGCAGCTGCAATCG
1110	argH	Template	CGGCT	AACCGGCAGCTGCAATCGGCGCTGGTGGAAAC
1111	argH	Template	CTGCA	ATCGGCGCTGGTGGAAACCGCACAAAACAATC
1112	argH	Template	GCACA	AAACAATCAGGACGCGGTAATGCCAGGTTACA
1113	argH	Template	AAACA	ATCAGGACGCGGTAATGCCAGGTTACACTCAC
1114	argH	Template	GGACG	CGGTAATGCCAGGTTACACTCACCTGCAACGC
1115	argH	Template	ATGCC	AGGTTACACTCACCTGCAACGCGCCCAGCCGG
1116	argH	Template	ACGCG	CCCAGCCGGTGACGTTCGCGCACTGGTGCCTG
1117	argH	Template	TGACG	TTCGCGCACTGGTGCCTGGCCTATGTTGAGAT
1118	argH	Template	GCGCG	TGATGAAAGCCGTTTGCAGGATGCGCTTAAGC
1119	argH	Template	CAGCC	CGCTAGGCTGTGGCGCGCTGGCGGGAACGGCC
1120	argH	Template	AGGCT	GTGGCGCGCTGGCGGGAACGGCCTATGAAATC
1121	argH	Template	GCGCT	GGCGGGAACGGCCTATGAAATCGACCGTGAAC
1122	argH	Non-template	AAGCA	GTTCCAACACATGGTCACGGTCAGAAACGCTG
1123	argH	Non-template	ACACA	TGGTCACGGTCAGAAACGCTGTCGAGACTGTT
1124	argH	Non-template	TGTCG	AGACTGTTACGGGTCGCCGAAGCAAAGCCCAG
1125	argH	Non-template	GGTCG	CCGAAGCAAAGCCCAGCCAGCCTGCTAACTGT
1126	argH	Non-template	TCGCC	GAAGCAAAGCCCAGCCAGCCTGCTAACTGTTC
1127	argH	Non-template	CAGCC	AGCCTGCTAACTGTTCACGGTCGATTTCATAG
1128	argH	Non-template	CAGCC	TGCTAACTGTTCACGGTCGATTTCATAGGCCG
1129	argH	Non-template	GCGCC	ACAGCCTAGCGGGCTGACATCCAGACGCTTAA
1130	argH	Non-template	CTGCA	AACGGCTTTCATCACGCGCCAGCATCTCAACA
1131	argH	Non-template	TCACG	CGCCAGCATCTCAACATAGGCCAGGCACCAGT
1132	argH	Non-template	CAGCA	TCTCAACATAGGCCAGGCACCAGTGCGCGAAC
1133	argH	Non-template	GTGCG	CGAACGTCACCGGCTGGGCGCGTTGCAGGTGA
1134	argH	Non-template	TGGCA	TTACCGCGTCCTGATTGTTTTGTGCGGTTTCC
1135	argH	Non-template	TTTCC	ACCAGCGCCGATTGCAGCTGCCGGTTAGCCGT
1136	argH	Non-template	CAGCG	CCGATTGCAGCTGCCGGTTAGCCGTCAGTAAC
1137	argH	Non-template	CTGCC	GGTTAGCCGTCAGTAACTCGCTAACGGTATCT
1138	argH	Non-template	TAGCC	GTCAGTAACTCGCTAACGGTATCTTTGCACCA
1139	argH	Non-template	TAACG	GTATCTTTGCACCACAGTTTCAGGTCAGTCGC
1140	argH	Non-template	TATCT	TTGCACCACAGTTTCAGGTCAGTCGCTACCTG
1141	argH	Non-template	TTGCA	CCACAGTTTCAGGTCAGTCGCTACCTGATCAT
1142	argH	Non-template	GCACC	ACAGTTTCAGGTCAGTCGCTACCTGATCATTA
1143	argH	Non-template	CGGCT	ACGCCCGGTATGCAGCTTTTTGCCTAACTGGC
1144	argH	Non-template	CTACG	CCCGGTATGCAGCTTTTTGCCTAACTGGCCCA
1145	argH	Non-template	ATGCA	GCTTTTTGCCTAACTGGCCCACTTTGTCGATC
1146	argH	Non-template	TTGCC	TAACTGGCCCACTTTGTCGATCAGTTTGCCTT
1147	argH	Non-template	CCACT	TTGTCGATCAGTTTGCCTTCCACCCAGCTATG
1148	argH	Non-template	TGTCG	ATCAGTTTGCCTTCCACCCAGCTATGGATATC
1149	argH	Non-template	GATCA	GTTTGCCTTCCACCCAGCTATGGATATCTTCG
1150	argH	Non-template	CTTCC	ACCCAGCTATGGATATCTTCGGCGTCGCTTTC
1151	argH	Non-template	CCACC	CAGCTATGGATATCTTCGGCGTCGCTTTCAAG
1152	argH	Non-template	TCGCT	TTCAAGGATTTGTTGTGGCCTGGCGCGAACAT
1153	argH	Non-template	TTGCG	CCTGCTCTTCTGCGGTTAACACGCCTACCGTG
1154	argH	Non-template	CTGCT	CTTCTGCGGTTAACACGCCTACCGTGACCAGG
1155	argH	Non-template	ACACG	CCTACCGTGACCAGGGCTTTGGACCAGGCCAC
1156	argH	Non-template	ACGCC	TACCGTGACCAGGGCTTTGGACCAGGCCACAG
1157	argH	Non-template	CTACC	GTGACCAGGGCTTTGGACCAGGCCACAGAGCC
1158	cysB	Template	CAACA	ACTTCGCTATATTGTTGAGGTGGTCAATCATA
1159	cysB	Template	CAACT	TCGCTATATTGTTGAGGTGGTCAATCATAACC
1160	cysB	Template	GGTCA	ATCATAACCTGAATGTCTCATCAACAGCGGAA
1161	cysB	Template	TAACC	TGAATGTCTCATCAACAGCGGAAGGACTTTAC
1162	cysB	Template	TCTCA	TCAACAGCGGAAGGACTTTACACATCACAACC
1163	cysB	Template	CATCA	ACAGCGGAAGGACTTTACACATCACAACCCGG
1164	cysB	Template	CAACA	GCGGAAGGACTTTACACATCACAACCCGGGAT
1165	cysB	Template	CAGCG	GAAGGACTTTACACATCACAACCCGGGATCAG
1166	cysB	Template	GGACT	TTACACATCACAACCCGGGATCAGTAAACAAG
1167	cysB	Template	CATCA	CAACCCGGGATCAGTAAACAAGTCAGAATGCT
1168	cysB	Template	TCACA	ACCCGGGATCAGTAAACAAGTCAGAATGCTGG
1169	cysB	Template	CAACC	CGGGATCAGTAAACAAGTCAGAATGCTGGAAG
1170	cysB	Template	GATCA	GTAAACAAGTCAGAATGCTGGAAGACGAGCTA
1171	cysB	Template	AGACG	AGCTAGGCATTCAAATTTTTTCCCGAAGCGGC
1172	cysB	Template	GAGCT	AGGCATTCAAATTTTTTCCCGAAGCGGCAAGC
1173	cysB	Template	AGGCA	TTCAAATTTTTTCCCGAAGCGGCAAGCACCTG
1174	cysB	Template	TTTCC	CGAAGCGGCAAGCACCTGACGCAGGTAACGCC
1175	cysB	Template	TAACG	CCAGCAGGGCAAGAAATAATTCGTATCGCTCG
1176	cysB	Template	ACGCC	AGCAGGGCAAGAAATAATTCGTATCGCTCGCG
1177	cysB	Template	GGGCA	AGAAATAATTCGTATCGCTCGCGAAGTCCTGT
1178	cysB	Template	ATGCC	ATAAAATCGGTTGCCGGAGAGCACACCTGGCC
1179	cysB	Template	AATCG	GTTGCCGGAGAGCACACCTGGCCGGATAAAGG
1180	cysB	Template	GAGCA	CACCTGGCCGGATAAAGGTTCACTGTATATCG
1181	cysB	Template	GCACA	CCTGGCCGGATAAAGGTTCACTGTATATCGCC
1182	cysB	Template	ACACC	TGGCCGGATAAAGGTTCACTGTATATCGCCAC
1183	cysB	Template	TGGCC	GGATAAAGGTTCACTGTATATCGCCACCACGC
1184	cysB	Template	TATCG	CCACCACGCATACCCAGGCACGCTACGCATTA
1185	cysB	Template	AGGCA	CGCTACGCATTACCAAACGTCATCAAAGGCTT
1186	cysB	Template	CTACG	CATTACCAAACGTCATCAAAGGCTTTATTGAG
1187	cysB	Template	TTACC	AAACGTCATCAAAGGCTTTATTGAGCGTTATC
1188	cysB	Template	GAGCG	TTATCCTCGCGTTTCTTTGCATATGCACCAGG
1189	cysB	Template	TCGCG	TTTCTTTGCATATGCACCAGGGCTCGCCGACA
1190	cysB	Template	ATGCA	CCAGGGCTCGCCGACACAAATTGCTGATGCCG
1191	cysB	Template	GGGCT	CGCCGACACAAATTGCTGATGCCGTCTCTAAA
1192	cysB	Template	CGACA	CAAATTGCTGATGCCGTCTCTAAAGGCAATGC
1193	cysB	Non-template	TGACT	ACAATAGCCCGATTCCAGTGGTAGCACGGTAA
1194	cysB	Non-template	CTACA	ATAGCCCGATTCCAGTGGTAGCACGGTAACAT
1195	cysB	Non-template	TAGCA	CGGTAACATCACTAAATCTTCATACAGATGCA
1196	cysB	Non-template	GCACG	GTAACATCACTAAATCTTCATACAGATGCAGC
1197	cysB	Non-template	TAACA	TCACTAAATCTTCATACAGATGCAGCGCTTCT
1198	cysB	Non-template	CTTCA	TACAGATGCAGCGCTTCTGTGGCGATAGCGAA
1199	cysB	Non-template	TGGCG	ATAGCGAAATCAGCATTGCCTTTAGAGACGGC
1200	cysB	Non-template	TTGCC	TTTAGAGACGGCATCAGCAATTTGTGTCGGCG
1201	cysB	Non-template	CGGCA	TCAGCAATTTGTGTCGGCGAGCCCTGGTGCAT
1202	cysB	Non-template	CATCA	GCAATTTGTGTCGGCGAGCCCTGGTGCATATG
1203	cysB	Non-template	AAACG	CGAGGATAACGCTCAATAAAGCCTTTGATGAC
1204	cysB	Non-template	TAACG	CTCAATAAAGCCTTTGATGACGTTTGGTAATG
1205	cysB	Non-template	ATACA	GTGAACCTTTATCCGGCCAGGTGTGCTCTCCG
1206	cysB	Non-template	TATCC	GGCCAGGTGTGCTCTCCGGCAACCGATTTTAT
1207	cysB	Non-template	CGACT	TTCGACAGGACTTCGCGAGCGATACGAATTAT
1208	cysB	Non-template	TTTCG	ACAGGACTTCGCGAGCGATACGAATTATTTCT
1209	cysB	Non-template	CGACA	GGACTTCGCGAGCGATACGAATTATTTCTTGC
1210	cysB	Non-template	GAGCG	ATACGAATTATTTCTTGCCCTGCTGGCGTTAC
1211	cysB	Non-template	TTTCT	TGCCCTGCTGGCGTTACCTGCGTCAGGTGCTT
1212	cysB	Non-template	TTGCC	CTGCTGGCGTTACCTGCGTCAGGTGCTTGCCG
1213	cysB	Non-template	CTGCT	GGCGTTACCTGCGTCAGGTGCTTGCCGCTTCG
1214	cysB	Non-template	CTGCG	TCAGGTGCTTGCCGCTTCGGGAAAAAATTTGA
1215	cysB	Non-template	CGTCA	GGTGCTTGCCGCTTCGGGAAAAAATTTGAATG
1216	cysB	Non-template	TTGCC	GCTTCGGGAAAAAATTTGAATGCCTAGCTCGT
1217	cysB	Non-template	CTTCG	GGAAAAAATTTGAATGCCTAGCTCGTCTTCCA
1218	cysC	Template	GCGCT	GCATGACGAAAACGTCGTCTGGCATAGCCATC
1219	cysC	Template	CTGCA	TGACGAAAACGTCGTCTGGCATAGCCATCCGG
1220	cysC	Template	TGACG	AAAACGTCGTCTGGCATAGCCATCCGGTCACT
1221	cysC	Template	CGTCG	TCTGGCATAGCCATCCGGTCACTGTGCAACAA
1222	cysC	Template	TAGCC	ATCCGGTCACTGTGCAACAACGCGAGCTACAC
1223	cysC	Template	GGTCA	CTGTGCAACAACGCGAGCTACACCACGGTCAT
1224	cysC	Template	ACGCG	AGCTACACCACGGTCATCGTGGTGTAGTGCTG
1225	cysC	Template	CCACG	GTCATCGTGGTGTAGTGCTGTGGTTTACCGGC
1226	cysC	Template	CATCG	TGGTGTAGTGCTGTGGTTTACCGGCCTCTCCG
1227	cysC	Template	TCTCC	GGGTCCGGTAAATCAACGGTCGCCGGGGCGCT
1228	cysC	Template	CAACG	GTCGCCGGGGCGCTGGAGGAGGCGTTACATAA
1229	cysC	Template	GGTCG	CCGGGGCGCTGGAGGAGGCGTTACATAAACTC
1230	cysC	Template	GGGCG	CTGGAGGAGGCGTTACATAAACTCGGCGTCAG
1231	cysC	Template	AGGCG	TTACATAAACTCGGCGTCAGTACGTATCTGCT
1232	cysC	Template	TTACA	TAAACTCGGCGTCAGTACGTATCTGCTGGATG
1233	cysC	Template	GTTCG	CCACGGATTATGCAGCGATCTCGGTTTTAGCG
1234	cysC	Template	TCGCC	ACGGATTATGCAGCGATCTCGGTTTTAGCGAT
1235	cysC	Template	CCACG	GATTATGCAGCGATCTCGGTTTTAGCGATGCC
1236	cysC	Non-template	TGGCG	AGATAAATGCGGTCAGCACCACCAGTCCGGCT
1237	cysC	Non-template	AGTCC	GGCTTCAACCATCAAATTCGCCACTTCACCGA
1238	cysC	Non-template	CAACC	ATCAAATTCGCCACTTCACCGACGCGACGGAT
1239	cysC	Non-template	ACGCG	ACGGATATTCTCTTTACGATCGGCATCGCTAA
1240	cysC	Non-template	CGACG	GATATTCTCTTTACGATCGGCATCGCTAAAAC
1241	cysC	Non-template	ATTCT	CTTTACGATCGGCATCGCTAAAACCGAGATCG
1242	cysC	Non-template	TTACG	ATCGGCATCGCTAAAACCGAGATCGCTGCATA
1243	cysC	Non-template	GATCG	GCATCGCTAAAACCGAGATCGCTGCATAATCC
1244	cysC	Non-template	TCGCT	AAAACCGAGATCGCTGCATAATCCGTGGCGAA
1245	cysC	Non-template	GATCG	CTGCATAATCCGTGGCGAACATTGTCGCCATC
1246	cysC	Non-template	TCGCT	GCATAATCCGTGGCGAACATTGTCGCCATCCA
1247	cysD	Template	ATACG	ACTTACTCACCTGCGGCAACTGGAGGCGGAAA
1248	cysD	Template	AGGCG	GAAAGCATCCACATTATTCGCGAGGTGGCGGC
1249	cysD	Template	AAGCA	TCCACATTATTCGCGAGGTGGCGGCAGAATTC
1250	cysD	Template	CATCC	ACATTATTCGCGAGGTGGCGGCAGAATTCTCA
1251	cysD	Template	ATTCG	CGAGGTGGCGGCAGAATTCTCAAATCCGGTGA
1252	cysD	Template	TCTCA	AATCCGGTGATGCTCTACTCTATCGGTAAAGA
1253	cysD	Template	ATGCT	CTACTCTATCGGTAAAGATTCCAGCGTCATGC
1254	cysD	Template	ATTCC	AGCGTCATGCTGCATCTGGCGCGCAAGGCGTT
1255	cysD	Template	CGTCA	TGCTGCATCTGGCGCGCAAGGCGTTTTATCCA
1256	cysD	Template	GCGCG	CAAGGCGTTTTATCCAGGTACGCTGCCTTTCC
1257	cysD	Template	GCGCA	AGGCGTTTTATCCAGGTACGCTGCCTTTCCCG
1258	cysD	Template	AGGCG	TTTTATCCAGGTACGCTGCCTTTCCCGTTGCT
1259	cysD	Template	GTACG	CTGCCTTTCCCGTTGCTGCATGTCGATACCGG
1260	cysD	Template	TTGCT	GCATGTCGATACCGGCTGGAAATTCCGCGAGA
1261	cysD	Template	ATACC	GGCTGGAAATTCCGCGAGATGTATGAGTTCCG
1262	cysD	Template	CCGCG	AGATGTATGAGTTCCGCGATCGTACTGCTAAA
1263	cysD	Template	ATTCG	TGCACGGCAGCGCGAAACATACCGATATTATG
1264	cysD	Template	GCGCG	AAACATACCGATATTATGAAAACTGAAGGCCT
1265	cysD	Template	AAACA	GGCGCTGAACAAATACGGTTTTGATGCCGCCT
1266	cysD	Non-template	TTTCG	GATCCCAGCGATGGAAGCGGTCACGGAAAGAG
1267	cysD	Non-template	TCCCA	GCGATGGAAGCGGTCACGGAAAGAGTAAATTC
1268	cysD	Non-template	GGTCA	CGGAAAGAGTAAATTCGCTCTTTAGCGCGGGA
1269	cysD	Non-template	AAACC	GTATTTGTTCAGCGCCTGTTTCAGGCCTTCAG
1270	cysD	Non-template	AGGCC	TTCAGTTTTCATAATATCGGTATGTTTCGCGC
1271	cysD	Non-template	TATCG	GTATGTTTCGCGCTGCCGTGCACGAATGGATT
1272	cysD	Non-template	GTGCA	CGAATGGATTAATCCCCATCGCCACGCCTTCC
1273	cysD	Non-template	GCACG	AATGGATTAATCCCCATCGCCACGCCTTCCGG
1274	cysD	Non-template	GCACC	AGCAGTTCGCAGCCGTAGGCTTTAGCAGTACG
1275	cysD	Non-template	TCGCA	GCCGTAGGCTTTAGCAGTACGATCGCGGAACT
1276	cysD	Non-template	CAGCC	GTAGGCTTTAGCAGTACGATCGCGGAACTCAT
1277	cysD	Non-template	AGGCT	TTAGCAGTACGATCGCGGAACTCATACATCTC
1278	cysD	Non-template	TCGCG	GAATTTCCAGCCGGTATCGACATGCAGCAACG
1279	cysD	Non-template	CAGCA	ACGGGAAAGGCAGCGTACCTGGATAAAACGCC
1280	cysD	Non-template	CAACG	GGAAAGGCAGCGTACCTGGATAAAACGCCTTG
1281	cysD	Non-template	GTACC	TGGATAAAACGCCTTGCGCGCCAGATGCAGCA
1282	cysD	Non-template	TTGCG	CGCCAGATGCAGCATGACGCTGGAATCTTTAC
1283	cysD	Non-template	GCGCC	AGATGCAGCATGACGCTGGAATCTTTACCGAT
1284	cysE	Template	TGTCG	TGTGAAGAACTGGAAATTGTCTGGAACAATAT
1285	cysE	Template	GAACT	GGAAATTGTCTGGAACAATATTAAAGCCGAAG
1286	cysE	Template	GAACA	ATATTAAAGCCGAAGCCAGAACGCTGGCGGAC
1287	cysE	Template	ACGCT	GGCGGACTGTGAGCCAATGCTGGCCAGTTTTT
1288	cysE	Template	TGGCG	GACTGTGAGCCAATGCTGGCCAGTTTTTACCA
1289	cysE	Template	GAGCC	AATGCTGGCCAGTTTTTACCACGCGACGCTAC
1290	cysE	Template	CCACG	CGACGCTACTCAAGCACGAAAACCTTGGCAGT
1291	cysE	Template	ACGCG	ACGCTACTCAAGCACGAAAACCTTGGCAGTGC
1292	cysE	Template	CGACG	CTACTCAAGCACGAAAACCTTGGCAGTGCACT
1293	cysE	Template	ACGCT	ACTCAAGCACGAAAACCTTGGCAGTGCACTGA
1294	cysE	Template	CTACT	CAAGCACGAAAACCTTGGCAGTGCACTGAGCT
1295	cysE	Template	AAGCA	CGAAAACCTTGGCAGTGCACTGAGCTACATGC
1296	cysE	Template	GTGCA	CTGAGCTACATGCTGGCGAACAAGCTGTCATC
1297	cysE	Template	ATGCT	GGCGAACAAGCTGTCATCGCCAATTATGCCTG
1298	cysE	Template	AAGCT	GTCATCGCCAATTATGCCTGCTATTGCTATCC
1299	cysE	Template	CATCG	CCAATTATGCCTGCTATTGCTATCCGTGAAGT
1300	cysE	Template	TCGCC	AATTATGCCTGCTATTGCTATCCGTGAAGTGG
1301	cysE	Template	TATCC	GTGAAGTGGTGGAAGAAGCCTACGCCGCTGAC
1302	cysE	Template	CTACG	CCGCTGACCCGGAAATGATCGCCTCTGCGGCC
1303	cysE	Template	ACCCG	GAAATGATCGCCTCTGCGGCCTGTGATATTCA
1304	cysE	Template	CCTCT	GCGGCCTGTGATATTCAGGCGGTGCGTACCCG
1305	cysE	Template	CTGCG	GCCTGTGATATTCAGGCGGTGCGTACCCGCGA
1306	cysE	Template	CGGCC	TGTGATATTCAGGCGGTGCGTACCCGCGACCC
1307	cysE	Template	ATTCA	GGCGGTGCGTACCCGCGACCCGGCAGTCGATA
1308	cysE	Template	AGGCG	GTGCGTACCCGCGACCCGGCAGTCGATAAATA
1309	cysE	Template	GTGCG	TACCCGCGACCCGGCAGTCGATAAATACTCAA
1310	cysE	Template	ACCCG	CGACCCGGCAGTCGATAAATACTCAACCCCGT
1311	cysE	Template	ACCCG	GCAGTCGATAAATACTCAACCCCGTTGTTATA
1312	cysE	Template	AGTCG	ATAAATACTCAACCCCGTTGTTATACCTGAAG
1313	cysE	Template	ATACT	CAACCCCGTTGTTATACCTGAAGGGTTTTCAT
1314	cysE	Template	ATACC	TGAAGGGTTTTCATGCCTTGCAGGCCTATCGC
1315	cysE	Template	TTTCA	TGCCTTGCAGGCCTATCGCATCGGTCACTGGT
1316	cysE	Non-template	CTGCC	GGGTGAATATCGACCTGGAACGTCACAGAAAC
1317	cysE	Non-template	CGACC	TGGAACGTCACAGAAACCTGGTTTTGCAGAAA
1318	cysE	Non-template	CGTCA	CAGAAACCTGGTTTTGCAGAAAGATTGCCAGT
1319	cysE	Non-template	AAACC	TGGTTTTGCAGAAAGATTGCCAGTGCGCGACG
1320	cysE	Non-template	TTGCC	AGTGCGCGACGCCCCTGATTCCACAACCAGTG
1321	cysE	Non-template	GCGCG	ACGCCCCTGATTCCACAACCAGTGACCGATGC
1322	cysE	Non-template	ACGCC	CCTGATTCCACAACCAGTGACCGATGCGATAG
1323	cysE	Non-template	ATTCC	ACAACCAGTGACCGATGCGATAGGCCTGCAAG
1324	cysE	Non-template	ATGCG	ATAGGCCTGCAAGGCATGAAAACCCTTCAGGT
1325	cysE	Non-template	CTGCA	AGGCATGAAAACCCTTCAGGTATAACAACGGG
1326	cysE	Non-template	AGGCA	TGAAAACCCTTCAGGTATAACAACGGGGTTGA
1327	cysE	Non-template	CTTCA	GGTATAACAACGGGGTTGAGTATTTATCGACT
1328	cysE	Non-template	TAACA	ACGGGGTTGAGTATTTATCGACTGCCGGGTCG
1329	cysE	Non-template	CAGCG	GCGTAGGCTTCTTCCACCACTTCACGGATAGC
1330	cysE	Non-template	CCACT	TCACGGATAGCAATAGCAGGCATAATTGGCGA
1331	cysE	Non-template	TGACA	GCTTGTTCGCCAGCATGTAGCTCAGTGCACTG
1332	cysE	Non-template	TCGCC	AGCATGTAGCTCAGTGCACTGCCAAGGTTTTC
1333	cysG	Template	TGTCG	CGGAACGCAAAGCAAGGTTGCTGTTAGACGCA
1334	cysG	Template	TCGCG	GAACGCAAAGCAAGGTTGCTGTTAGACGCAGG
1335	cysG	Template	GAACG	CAAAGCAAGGTTGCTGTTAGACGCAGGCGCTC
1336	cysG	Template	ACGCA	AAGCAAGGTTGCTGTTAGACGCAGGCGCTCGC
1337	cysG	Template	AAGCA	AGGTTGCTGTTAGACGCAGGCGCTCGCTTAAC
1338	cysG	Template	AGACG	CAGGCGCTCGCTTAACGGTGAATGCATTAGCG
1339	cysG	Template	TAACG	GTGAATGCATTAGCGTTTATTCCACAGTTCAC
1340	cysG	Template	TAGCG	TTTATTCCACAGTTCACCGCATGGGCAGATGC
1341	cysG	Template	ATTCC	ACAGTTCACCGCATGGGCAGATGCAGGCATGT
1342	cysG	Template	GTTCA	CCGCATGGGCAGATGCAGGCATGTTAACCCTC
1343	cysG	Template	CCGCA	TGGGCAGATGCAGGCATGTTAACCCTCGTCGA
1344	cysG	Template	GGGCA	GATGCAGGCATGTTAACCCTCGTCGAAGGGCC
1345	cysG	Template	ATGCA	GGCATGTTAACCCTCGTCGAAGGGCCATTTGA
1346	cysG	Template	CGTCG	AAGGGCCATTTGATGAAAGCCTTCTCGACACC
1347	cysG	Template	CGACA	CCTGCTGGCTGGCGATTGCAGCGACGGATGAT
1348	cysG	Template	ACACC	TGCTGGCTGGCGATTGCAGCGACGGATGATGA
1349	cysG	Template	CTGCT	GGCTGGCGATTGCAGCGACGGATGATGACGCG
1350	cysG	Template	ACGCG	CTTAACCAGCGCGTCAGCGAAGCCGCTGAAGC
1351	cysG	Template	CGTCA	GCGAAGCCGCTGAAGCTCGTCGCATCTTCTGT
1352	cysG	Template	AAGCC	GCTGAAGCTCGTCGCATCTTCTGTAACGTGGT
1353	cysG	Template	AAGCT	CGTCGCATCTTCTGTAACGTGGTCGATGCGCC
1354	cysG	Template	CGTCG	CATCTTCTGTAACGTGGTCGATGCGCCGAAAG
1355	cysG	Template	ATGCC	GTCGATTATTGACCGCTCACCGCTCATGGTAG
1356	cysG	Template	CGTCG	ATTATTGACCGCTCACCGCTCATGGTAGCGGT
1357	cysG	Template	TCACC	GCTCATGGTAGCGGTCTCCTCTGGCGGCACCT
1358	cysG	Template	CCGCT	CATGGTAGCGGTCTCCTCTGGCGGCACCTCTC
1359	cysG	Template	TCTCC	TCTGGCGGCACCTCTCCGGTTCTGGCACGCCT
1360	cysG	Template	TGGCG	GCACCTCTCCGGTTCTGGCACGCCTGTTGCGC
1361	cysG	Template	CGGCA	CCTCTCCGGTTCTGGCACGCCTGTTGCGCGAA
1362	cysG	Template	CCTCT	CCGGTTCTGGCACGCCTGTTGCGCGAAAAACT
1363	cysG	Template	GCACG	CCTGTTGCGCGAAAAACTTGAATCACTGCTGC
1364	cysG	Template	AATCA	CTGCTGCCGTTACATCTGGGCCAGGTAGCGAA
1365	cysG	Template	GGGCC	AGGTAGCGAAATACGCCGGGCAATTACGCGGG
1366	cysG	Template	TAGCG	AAATACGCCGGGCAATTACGCGGGCGAGTGAA
1367	cysG	Template	ATACG	CCGGGCAATTACGCGGGCGAGTGAAACAACAG
1368	cysG	Template	ACGCG	GGCGAGTGAAACAACAGTTCGCCACGATGGGT
1369	cysG	Template	GGGCG	AGTGAAACAACAGTTCGCCACGATGGGTGAGC
1370	cysG	Template	TCGCC	ACGATGGGTGAGCGTCGCCGTTTCTGGGAGAA
1371	cysG	Template	CGTCG	CCGTTTCTGGGAGAAATTGTTCGTTAACGACC
1372	cysG	Template	GTTCG	TTAACGACCGCCTGGCGCAGTCGCTGGCAAAC
1373	cysG	Template	TTACT	GAAACGACCGAACAGTTAATCAACGAACCGCT
1374	cysG	Non-template	TCGCC	CGGACCTGCACCAACCAGCACCACTTCACCGC
1375	cysG	Non-template	GCCCG	GACCTGCACCAACCAGCACCACTTCACCGCGA
1376	cysG	Non-template	CCACT	TCACCGCGATGGTCGAGCGGTTCGTTGATTAA
1377	cysG	Non-template	CCGCG	ATGGTCGAGCGGTTCGTTGATTAACTGTTCGG
1378	cysG	Non-template	TTTCA	GTAATGGCTTTCTGATCGTTGTTTGCCAGCGA
1379	cysG	Non-template	CGACT	GCGCCAGGCGGTCGTTAACGAACAATTTCTCC
1380	cysG	Non-template	GCGCC	AGGCGGTCGTTAACGAACAATTTCTCCCAGAA
1381	cysG	Non-template	GGTCG	TTAACGAACAATTTCTCCCAGAAACGGCGACG
1382	cysG	Non-template	TTTCT	CCCAGAAACGGCGACGCTCACCCATCGTGGCG
1383	cysG	Non-template	ACGCT	CACCCATCGTGGCGAACTGTTGTTTCACTCGC
1384	cysG	Non-template	ACCCA	TCGTGGCGAACTGTTGTTTCACTCGCCCGCGT
1385	cysG	Non-template	GCCCG	CGTAATTGCCCGGCGTATTTCGCTACCTGGCC
1386	cysG	Non-template	CCGCG	TAATTGCCCGGCGTATTTCGCTACCTGGCCCA
1387	cysG	Non-template	TGGCC	CAGATGTAACGGCAGCAGTGATTCAAGTTTTT
1388	cysG	Non-template	TTTCG	CGCAACAGGCGTGCCAGAACCGGAGAGGTGCC
1389	cysG	Non-template	TCGCG	CAACAGGCGTGCCAGAACCGGAGAGGTGCCGC
1390	cysG	Non-template	CAACA	GGCGTGCCAGAACCGGAGAGGTGCCGCCAGAG
1391	cysG	Non-template	GAACC	GGAGAGGTGCCGCCAGAGGAGACCGCTACCAT
1392	cysG	Non-template	AGACC	GCTACCATGAGCGGTGAGCGGTCAATAATCGA
1393	cysG	Non-template	CTACC	ATGAGCGGTGAGCGGTCAATAATCGACGGCAT
1394	cysG	Non-template	AATCG	ACGGCATAATAAAGCTGGCGGCTTTCGGCGCA
1395	cysG	Non-template	CGGCG	CATCGACCACGTTACAGAAGATGCGACGAGCT
1396	cysG	Non-template	ATGCG	ACGAGCTTCAGCGGCTTCGCTGACGCGCTGGT
1397	cysG	Non-template	CATCA	TCCGTCGCTGCAATCGCCAGCCAGCAGGTGTC
1398	cysG	Non-template	TCGCT	GCAATCGCCAGCCAGCAGGTGTCGAGAAGGCT
1399	cysG	Non-template	CAGCA	GGTGTCGAGAAGGCTTTCATCAAATGGCCCTT
1400	cysG	Non-template	TGTCG	AGAAGGCTTTCATCAAATGGCCCTTCGACGAG
1401	cysG	Non-template	AGGCT	TTCATCAAATGGCCCTTCGACGAGGGTTAACA
1402	cysG	Non-template	TTTCA	TCAAATGGCCCTTCGACGAGGGTTAACATGCC
1403	cysG	Non-template	TAACA	TGCCTGCATCTGCCCATGCGGTGAACTGTGGA
1404	cysG	Non-template	CATCT	GCCCATGCGGTGAACTGTGGAATAAACGCTAA
1405	cysG	Non-template	CTGCC	CATGCGGTGAACTGTGGAATAAACGCTAATGC
1406	cysH	Template	ACTCG	ATCTAAACGCCCTGAACGAACTGCCGAAGGTA
1407	cysH	Template	GATCT	AAACGCCCTGAACGAACTGCCGAAGGTAGATC
1408	cysH	Template	GCCCT	GAACGAACTGCCGAAGGTAGATCGCATTCTGG
1409	cysH	Template	GAACT	GCCGAAGGTAGATCGCATTCTGGCGCTGGCGG
1410	cysH	Template	GGGCG	CTGGATAATCTGCCCGGTGAATATGTACTTTC
1411	cysH	Template	CTTCC	AGCTTTGGCATTCAGGCGGCGGTGAGCCTGCA
1412	cysH	Template	CAGCT	TTGGCATTCAGGCGGCGGTGAGCCTGCATCTG
1413	cysH	Template	CGGCG	GTGAGCCTGCATCTGGTGAATCAAATTCGCCC
1414	cysH	Template	GAGCC	TGCATCTGGTGAATCAAATTCGCCCGGATATT
1415	cysH	Template	TCGCC	CGGATATTCCGGTGATCCTCACCGATACGGGT
1416	cysH	Template	TCACC	GATACGGGTTACTTGTTCCCGGAAACCTACCG
1417	cysH	Template	ATACG	GGTTACTTGTTCCCGGAAACCTACCGCTTTAT
1418	cysH	Template	TTACT	TGTTCCCGGAAACCTACCGCTTTATTGACGAG
1419	cysH	Template	AAACC	TACCGCTTTATTGACGAGTTAACGGACAAACT
1420	cysH	Non-template	TGTCA	TTGTACTTTTCAATGCCTTCAACGCCCTGCTC
1421	cysH	Non-template	TTTCA	ATGCCTTCAACGCCCTGCTCCCACAGTTTTCC
1422	cysH	Non-template	GCCCT	GCTCCCACAGTTTTCCGTAGCGTGCTTCCTGC
1423	cysH	Non-template	CTGCT	CCCACAGTTTTCCGTAGCGTGCTTCCTGCCAG
1424	cysH	Non-template	GCTCC	CACAGTTTTCCGTAGCGTGCTTCCTGCCAGGC
1425	cysH	Non-template	TCCCA	CAGTTTTCCGTAGCGTGCTTCCTGCCAGGCTG
1426	cysH	Non-template	TAGCG	TGCTTCCTGCCAGGCTGCGCTTTCGGTAGCAC
1427	cysH	Non-template	CTGCC	AGGCTGCGCTTTCGGTAGCACGGTACACTTTC
1428	cysH	Non-template	CTGCG	CTTTCGGTAGCACGGTACACTTTCAGGTTGAG
1429	cysH	Non-template	GCGCT	TTCGGTAGCACGGTACACTTTCAGGTTGAGCT
1430	cysH	Non-template	TTTCA	GGTTGAGCTTGAGTTTGTCCGTTAACTCGTCA
1431	cysH	Non-template	TGTCC	GTTAACTCGTCAATAAAGCGGTAGGTTTCCGG
1432	cysH	Non-template	CGTCA	ATAAAGCGGTAGGTTTCCGGGAACAAGTAACC
1433	cysH	Non-template	AAGCG	GTAGGTTTCCGGGAACAAGTAACCCGTATCGG
1434	cysH	Non-template	TAACC	CGTATCGGTGAGGATCACCGGAATATCCGGGC
1435	cysH	Non-template	ACCCG	TATCGGTGAGGATCACCGGAATATCCGGGCGA
1436	cysH	Non-template	GGGCG	AATTTGATTCACCAGATGCAGGCTCACCGCCG
1437	cysH	Non-template	GCTCA	CCGCCGCCTGAATGCCAAAGCTGGAAGAAAGT
1438	cysH	Non-template	CCGCC	GCCTGAATGCCAAAGCTGGAAGAAAGTACATA
1439	cysH	Non-template	CCGCC	TGAATGCCAAAGCTGGAAGAAAGTACATATTC
1440	cysH	Non-template	AAGCT	GGAAGAAAGTACATATTCACCGGGCAGATTAT
1441	cysH	Non-template	TCACC	GGGCAGATTATCCAGCGCCCAGGCTACGCGGC
1442	cysI	Template	GAGCG	AAAAACATCCAGGGCCTTTAGTGGTCGAAGGA
1443	cysI	Template	CATCC	AGGGCCTTTAGTGGTCGAAGGAAAACTGACAG
1444	cysI	Template	GGGCC	TTTAGTGGTCGAAGGAAAACTGACAGACGCCG
1445	cysI	Template	AAACT	GACAGACGCCGAGCGCATGAAGCATGAAAGCA
1446	cysI	Template	ACGCC	GAGCGCATGAAGCATGAAAGCAACTACCTGCG
1447	cysI	Template	CTGCG	CGGCACCATTGCGGAAGATTTAAACGACGGTC
1448	cysI	Template	CGGCA	CCATTGCGGAAGATTTAAACGACGGTCTGACC
1449	cysI	Template	GCACC	ATTGCGGAAGATTTAAACGACGGTCTGACCGG
1450	cysI	Template	TGACC	GCGACATCCGCGCCGAACGTGCTGAACAGAAG
1451	cysI	Template	CCGCG	CCGAACGTGCTGAACAGAAGCTGGAGCCGCGC
1452	cysI	Template	CTTCG	CTGTCGTCTGCCGGGTGGGGTGATTACCACTA
1453	cysI	Template	TCGCT	GTCGTCTGCCGGGTGGGGTGATTACCACTAAA
1454	cysI	Template	CTGCC	GGGTGGGGTGATTACCACTAAACAGTGGCAGG
1455	cysI	Template	TTACC	ACTAAACAGTGGCAGGCGATCGACAAATTTGC
1456	cysI	Template	AGGCG	ATCGACAAATTTGCCGGTGAAAACACCATCTA
1457	cysI	Template	GATCG	ACAAATTTGCCGGTGAAAACACCATCTATGGC
1458	cysI	Template	ACACC	ATCTATGGCAGCATTCGCCTGACCAACCGCCA
1459	cysI	Template	GTTCC	ACGGCATTCTGAAAAAGAACGTCAAACCGGTG
1460	cysI	Template	GTGCA	CCAGATGCTGCACTCGGTCGGTCTTGATGCGC
1461	cysI	Template	GCACT	CGGTCGGTCTTGATGCGCTGGCGACAGCTAAC
1462	cysI	Template	ACTCG	GTCGGTCTTGATGCGCTGGCGACAGCTAACGA
1463	cysI	Template	ATGCG	CTGGCGACAGCTAACGACATGAACCGTAACGT
1464	cysI	Template	GCGCT	GGCGACAGCTAACGACATGAACCGTAACGTAC
1465	cysI	Template	TAACG	TACTCTGCACCTCGAACCCTTACGAGTCGCAG
1466	cysI	Template	ACTCT	GCACCTCGAACCCTTACGAGTCGCAGCTGCAC
1467	cysI	Template	CTGCA	CCTCGAACCCTTACGAGTCGCAGCTGCACGCG
1468	cysI	Template	GCACC	TCGAACCCTTACGAGTCGCAGCTGCACGCGGA
1469	cysI	Template	CCTCG	AACCCTTACGAGTCGCAGCTGCACGCGGAAGC
1470	cysI	Template	GAACC	CTTACGAGTCGCAGCTGCACGCGGAAGCGTAC
1471	cysI	Template	ACCCT	TACGAGTCGCAGCTGCACGCGGAAGCGTACGA
1472	cysI	Template	TTACG	AGTCGCAGCTGCACGCGGAAGCGTACGAGTGG
1473	cysI	Template	GCACG	CGGAAGCGTACGAGTGGGCGAAGAAGATTTCT
1474	cysI	Template	AAGCG	TACGAGTGGGCGAAGAAGATTTCTGAGCATCT
1475	cysI	Template	GTACG	AGTGGGCGAAGAAGATTTCTGAGCATCTGTTG
1476	cysI	Template	TTGCC	TCGTACCCGCGCGTATGCGGAGATCTGGCTCG
1477	cysI	Template	CCTCG	TACCCGCGCGTATGCGGAGATCTGGCTCGACC
1478	cysI	Template	AGTCG	CCACTACTGATGAAGAACCGATCCTCGGCCAG
1479	cysI	Template	CCACT	ACTGATGAAGAACCGATCCTCGGCCAGACCTA
1480	cysI	Template	AGACC	TACCTGCCGCGTAAATTCAAAACCACGGTAGT
1481	cysI	Template	AAACC	ACGGTAGTGATCCCGCCACAGAACGATATCGA
1482	cysI	Template	TCCCG	CCACAGAACGATATCGATCTGCACGCCAACGA
1483	cysI	Template	GGGCG	GTGGGCTTTCCATCGAACACGGCAACAAGAAA
1484	cysI	Non-template	TCACG	CTGAGTTGTCACGACGGCTTCGGCCACCGCCA
1485	cysI	Non-template	CCGCC	AGCGTATGCTCCAGCGGCAGATAGCCAAACTC
1486	cysI	Non-template	TAGCC	AAACTCACTCGCGGTGCGGGCGTAGGTTTTCT
1487	cysI	Non-template	GATCG	ATATCGTTCTGTGGCGGGATCACTACCGTGGT
1488	cysI	Non-template	TATCG	TTCTGTGGCGGGATCACTACCGTGGTTTTGAA
1489	cysI	Non-template	GATCA	CTACCGTGGTTTTGAATTTACGCGGCAGGTAG
1490	cysI	Non-template	TCACT	ACCGTGGTTTTGAATTTACGCGGCAGGTAGGT
1491	cysI	Non-template	CTACC	GTGGTTTTGAATTTACGCGGCAGGTAGGTCTG
1492	cysI	Non-template	GGTCT	GGCCGAGGATCGGTTCTTCATCAGTAGTGGCG
1493	cysI	Non-template	TGGCC	GAGGATCGGTTCTTCATCAGTAGTGGCGACTT
1494	cysI	Non-template	CTTCA	TCAGTAGTGGCGACTTTTTCCTGGTCGAGCCA
1495	cysI	Non-template	GGTCG	AGCCAGATCTCCGCATACGCGCGGGTACGAGG
1496	cysI	Non-template	GAGCC	AGATCTCCGCATACGCGCGGGTACGAGGCAAC
1497	cysI	Non-template	GATCT	CCGCATACGCGCGGGTACGAGGCAACAGATGC
1498	cysI	Non-template	TCTCC	GCATACGCGCGGGTACGAGGCAACAGATGCTC
1499	cysI	Non-template	CCGCA	TACGCGCGGGTACGAGGCAACAGATGCTCAGA
1500	cysI	Non-template	ACGCG	CGGGTACGAGGCAACAGATGCTCAGAAATCTT
1501	cysI	Non-template	CAACA	GATGCTCAGAAATCTTCTTCGCCCACTCGTAC
1502	cysI	Non-template	ATGCT	CAGAAATCTTCTTCGCCCACTCGTACGCTTCC
1503	cysI	Non-template	AATCT	TCTTCGCCCACTCGTACGCTTCCGCGTGCAGC
1504	cysI	Non-template	CTTCT	TCGCCCACTCGTACGCTTCCGCGTGCAGCTGC
1505	cysI	Non-template	CTTCG	CCCACTCGTACGCTTCCGCGTGCAGCTGCGAC
1506	cysI	Non-template	TCGCC	CACTCGTACGCTTCCGCGTGCAGCTGCGACTC
1507	cysI	Non-template	GCCCA	CTCGTACGCTTCCGCGTGCAGCTGCGACTCGT
1508	cysI	Non-template	CCACT	CGTACGCTTCCGCGTGCAGCTGCGACTCGTAA
1509	cysI	Non-template	ACTCG	TACGCTTCCGCGTGCAGCTGCGACTCGTAAGG
1510	cysI	Non-template	CTTCC	GCGTGCAGCTGCGACTCGTAAGGGTTCGAGGT
1511	cysI	Non-template	CCGCG	TGCAGCTGCGACTCGTAAGGGTTCGAGGTGCA
1512	cysI	Non-template	GTGCA	GCTGCGACTCGTAAGGGTTCGAGGTGCAGAGT
1513	cysI	Non-template	CTGCG	ACTCGTAAGGGTTCGAGGTGCAGAGTACGTTA
1514	cysI	Non-template	ACTCG	TAAGGGTTCGAGGTGCAGAGTACGTTACGGTT
1515	cysI	Non-template	GTACG	TTACGGTTCATGTCGTTAGCTGTCGCCAGCGC
1516	cysI	Non-template	TTACG	GTTCATGTCGTTAGCTGTCGCCAGCGCATCAA
1517	cysI	Non-template	CAGCG	CATCAAGACCGACCGAGTGCAGCATCTGGTGC
1518	cysI	Non-template	CATCA	AGACCGACCGAGTGCAGCATCTGGTGCACCGG
1519	cysI	Non-template	AGACC	GACCGAGTGCAGCATCTGGTGCACCGGTTTGA
1520	cysI	Non-template	GTTCT	TTTTCAGAATGCCGTGGAACTGAAACGTCTGG
1521	cysI	Non-template	AGGCG	AATGCTGCCATAGATGGTGTTTTCACCGGCAA
1522	cysI	Non-template	CTGCC	ATAGATGGTGTTTTCACCGGCAAATTTGTCGA
1523	cysI	Non-template	TCGCC	TGCCACTGTTTAGTGGTAATCACCCCACCCGG
1524	cysI	Non-template	ACCCG	GCAGACGACAGCGAAGCAGCATCGCGTGGCGC
1525	cysI	Non-template	TGTCG	CGGTCATCCTGCTGATACATGCCGTGGAAGCG
1526	cysI	Non-template	TCGCC	CTTAAAGCCGCCGGTCAGACCGTCGTTTAAAT
1527	cysI	Non-template	GCCCT	TAAAGCCGCCGGTCAGACCGTCGTTTAAATCT
1528	cysJ	Template	TGACG	ACACAGGTCCCACCTTCCGCGTTGCTTCCGTT
1529	cysJ	Template	TCCCA	CCTTCCGCGTTGCTTCCGTTGAACCCGGAGCA
1530	cysJ	Template	CCACC	TTCCGCGTTGCTTCCGTTGAACCCGGAGCAAC
1531	cysJ	Template	CTTCC	GCGTTGCTTCCGTTGAACCCGGAGCAACTGGC
1532	cysJ	Template	TTGCT	TCCGTTGAACCCGGAGCAACTGGCACGCCTTC
1533	cysJ	Template	GAACC	CGGAGCAACTGGCACGCCTTCAGGCGGCCACG
1534	cysJ	Template	ACGCC	TTCAGGCGGCCACGACCGATTTAACTCCCACC
1535	cysJ	Template	CTTCA	GGCGGCCACGACCGATTTAACTCCCACCCAGC
1536	cysJ	Template	AGGCG	GCCACGACCGATTTAACTCCCACCCAGCTTGC
1537	cysJ	Template	CGGCC	ACGACCGATTTAACTCCCACCCAGCTTGCCTG
1538	cysJ	Template	CGACC	GATTTAACTCCCACCCAGCTTGCCTGGGTTTC
1539	cysJ	Template	TAACT	CCCACCCAGCTTGCCTGGGTTTCTGGCTATTT
1540	cysJ	Template	CCACC	CAGCTTGCCTGGGTTTCTGGCTATTTCTGGGG
1541	cysJ	Template	CAGCT	TGCCTGGGTTTCTGGCTATTTCTGGGGCGTAC
1542	cysJ	Template	TTTCT	GGGGCGTACTCAATCAGCAGCCTGCTGCGCTT
1543	cysJ	Template	GGGCG	TACTCAATCAGCAGCCTGCTGCGCTTGCAGCG
1544	cysJ	Template	CAGCG	CCAGCCGCAGAAATGCCGGGTATAACTATTAT
1545	cysJ	Template	GCGCC	AGCCGCAGAAATGCCGGGTATAACTATTATCT
1546	cysJ	Template	CAGCC	GCAGAAATGCCGGGTATAACTATTATCTCCGC
1547	cysJ	Template	ATGCC	GGGTATAACTATTATCTCCGCCTCGCAAACCG
1548	cysJ	Template	TAACT	ATTATCTCCGCCTCGCAAACCGGCAATGCGCG
1549	cysJ	Template	TTACG	TGATGATTTATTAGCAGCAAAACTGAACGTTA
1550	cysJ	Template	TAGCA	GCAAAACTGAACGTTAAGCTGGTGAACGCGGG
1551	cysJ	Template	AAACT	GAACGTTAAGCTGGTGAACGCGGGCGACTATA
1552	cysJ	Template	AAGCT	GGTGAACGCGGGCGACTATAAATTCAAACAAA
1553	cysJ	Template	ACGCG	GGCGACTATAAATTCAAACAAATCGCCAGCGA
1554	cysJ	Template	ATTCA	AACAAATCGCCAGCGAAAAACTGCTCATCGTA
1555	cysJ	Template	TCGCC	AGCGAAAAACTGCTCATCGTAGTGACGTCAAC
1556	cysJ	Template	CTGCT	CATCGTAGTGACGTCAACGCAAGGGGAAGGGG
1557	cysJ	Template	GCTCA	TCGTAGTGACGTCAACGCAAGGGGAAGGGGAA
1558	cysJ	Template	CATCG	TAGTGACGTCAACGCAAGGGGAAGGGGAACCG
1559	cysJ	Template	ACGCA	AGGGGAAGGGGAACCGCCGGAAGAAGCCGTCG
1560	cysJ	Template	CCGCC	GGAAGAAGCCGTCGCGCTGCATAAGTTCCTGT
1561	cysJ	Template	AAACA	CCGCGTTTGCCGTGTTTAGCCTCGGCGATAGC
1562	cysJ	Template	CCGCG	TTTGCCGTGTTTAGCCTCGGCGATAGCTCTTA
1563	cysJ	Template	TTGCC	GTGTTTAGCCTCGGCGATAGCTCTTATGAATT
1564	cysJ	Template	CGGCG	ATAGCTCTTATGAATTTTTCTGCCAGTCCGGG
1565	cysJ	Template	TAGCT	CTTATGAATTTTTCTGCCAGTCCGGGAAAGAT
1566	cysJ	Template	CGACA	GCAAGCTGGCGGAACTGGGTGGTGAACGCCTG
1567	cysJ	Template	ATGCC	GATGTTGAATACCAGGCTGCTGCCAGCGAGTG
1568	cysJ	Template	CTGCC	AGCGAGTGGCGCGCCCGCGTGGTTGATGCGCT
1569	cysJ	Template	GCGCC	CGCGTGGTTGATGCGCTTAAATCGCGTGCGCC
1570	cysJ	Template	CGGCA	CCTTCGCAATCCGTCGCTACTGGCGCGGTAAA
1571	cysJ	Template	GCACC	TTCGCAATCCGTCGCTACTGGCGCGGTAAATG
1572	cysJ	Template	AATCC	GTCGCTACTGGCGCGGTAAATGAAATCCACAC
1573	cysJ	Template	TCGCT	ACTGGCGCGGTAAATGAAATCCACACCAGCCC
1574	cysJ	Template	CTACT	GGCGCGGTAAATGAAATCCACACCAGCCCGTA
1575	cysJ	Template	GCGCG	GTAAATGAAATCCACACCAGCCCGTACAGCAA
1576	cysJ	Template	GTACA	GCAAAGACGCGCCGCTGGTGGCTAGCCTCTCT
1577	cysJ	Template	ACGCG	CCGCTGGTGGCTAGCCTCTCTGTTAACCAGAA
1578	cysJ	Non-template	GTTCA	TCGCCTTTCAGCCACAGCAGTTCGACAAGTTC
1579	cysJ	Non-template	CCACA	GCAGTTCGACAAGTTCTTTCACCAGTGCCGGA
1580	cysJ	Non-template	TTTCA	CCAGTGCCGGATCGTTCTGATACCAGACGCCC
1581	cysJ	Non-template	TCACC	AGTGCCGGATCGTTCTGATACCAGACGCCCAG
1582	cysJ	Non-template	GTGCC	GGATCGTTCTGATACCAGACGCCCAGCGCGTC
1583	cysJ	Non-template	GATCG	TTCTGATACCAGACGCCCAGCGCGTCACCCGG
1584	cysJ	Non-template	GTTCT	GATACCAGACGCCCAGCGCGTCACCCGGCTGG
1585	cysJ	Non-template	ACGCC	CAGCGCGTCACCCGGCTGGTAACGCATGCCCG
1586	cysJ	Non-template	GCCCA	GCGCGTCACCCGGCTGGTAACGCATGCCCGAG
1587	cysJ	Non-template	TCACC	CGGCTGGTAACGCATGCCCGAGTCACCTAAGT
1588	cysJ	Non-template	ACCCG	GCTGGTAACGCATGCCCGAGTCACCTAAGTCA
1589	cysJ	Non-template	ACGCA	TGCCCGAGTCACCTAAGTCAATTTCGATATGG
1590	cysJ	Non-template	ATGCC	CGAGTCACCTAAGTCAATTTCGATATGGCGAA
1591	cysJ	Non-template	GCCCG	AGTCACCTAAGTCAATTTCGATATGGCGAACG
1592	cysJ	Non-template	AGTCA	CCTAAGTCAATTTCGATATGGCGAACGTCTTT
1593	cysJ	Non-template	TCACC	TAAGTCAATTTCGATATGGCGAACGTCTTTTT
1594	cysJ	Non-template	TTTCA	GAGTTACGCCCGGTAATTTTCTGGTTAACAGA
1595	cysJ	Non-template	CCACC	AGCGGCGCGTCTTTGCTGTACGGGCTGGTGTG
1596	cysJ	Non-template	TTGCT	GTACGGGCTGGTGTGGATTTCATTTACCGCGC
1597	cysJ	Non-template	TTTCA	TTTACCGCGCCAGTAGCGACGGATTGCGAAGG
1598	cysJ	Non-template	TTGCG	AAGGTGCCGCGACAGGCGCACGCGATTTAAGC
1599	cysJ	Non-template	CGACA	GGCGCACGCGATTTAAGCGCATCAACCACGCG
1600	cysJ	Non-template	AGGCG	CACGCGATTTAAGCGCATCAACCACGCGGGCG
1601	cysJ	Non-template	ACGCG	ATTTAAGCGCATCAACCACGCGGGCGCGCCAC
1602	cysJ	Non-template	GCGCA	TCAACCACGCGGGCGCGCCACTCGCTGGCAGC
1603	cysJ	Non-template	CAACC	ACGCGGGCGCGCCACTCGCTGGCAGCAGCCTG
1604	cysJ	Non-template	CCACG	CGGGCGCGCCACTCGCTGGCAGCAGCCTGGTA
1605	cysJ	Non-template	ACGCG	GGCGCGCCACTCGCTGGCAGCAGCCTGGTATT
1606	cysJ	Non-template	GCGCG	CCACTCGCTGGCAGCAGCCTGGTATTCAACAT
1607	cysJ	Non-template	GCGCC	ACTCGCTGGCAGCAGCCTGGTATTCAACATCG
1608	cysJ	Non-template	TTTCC	CGGACTGGCAGAAAAATTCATAAGAGCTATCG
1609	cysJ	Non-template	ATTCA	TAAGAGCTATCGCCGAGGCTAAACACGGCAAA
1610	cysJ	Non-template	GAGCT	ATCGCCGAGGCTAAACACGGCAAACGCGGTGT
1611	cysJ	Non-template	AGGCT	AAACACGGCAAACGCGGTGTTTTCCAGCTTTG
1612	cysJ	Non-template	ACGCG	GTGTTTTCCAGCTTTGGCGCTTTTTTGGAGAA
1613	cysJ	Non-template	TTTCC	AGCTTTGGCGCTTTTTTGGAGAACAGGAACTT
1614	cysJ	Non-template	GCGCT	TTTTTGGAGAACAGGAACTTATGCAGCGCGAC
1615	cysJ	Non-template	GAACA	GGAACTTATGCAGCGCGACGGCTTCTTCCGGC
1616	cysJ	Non-template	CGGCT	TCTTCCGGCGGTTCCCCTTCCCCTTGCGTTGA
1617	cysJ	Non-template	GTTCC	CCTTCCCCTTGCGTTGACGTCACTACGATGAG
1618	cysJ	Non-template	CTTCC	CCTTGCGTTGACGTCACTACGATGAGCAGTTT
1619	cysJ	Non-template	TTGCG	TTGACGTCACTACGATGAGCAGTTTTTCGCTG
1620	cysJ	Non-template	TTTCG	CTGGCGATTTGTTTGAATTTATAGTCGCCCGC
1621	cysJ	Non-template	TCGCT	GGCGATTTGTTTGAATTTATAGTCGCCCGCGT
1622	cysJ	Non-template	GTTCA	CCAGCTTAACGTTCAGTTTTGCTGCTAATAAA
1623	cysJ	Non-template	CAGCA	ACCCGGCGCGCATTGCCGGTTTGCGAGGCGGA
1624	cysJ	Non-template	GCGCA	TTGCCGGTTTGCGAGGCGGAGATAATAGTTAT
1625	cysJ	Non-template	TTGCC	GGTTTGCGAGGCGGAGATAATAGTTATACCCG
1626	cysJ	Non-template	TTGCG	AGGCGGAGATAATAGTTATACCCGGCATTTCT
1627	cysJ	Non-template	CTGCT	GATTGAGTACGCCCCAGAAATAGCCAGAAACC
1628	cysN	Template	CGTCG	AAGCCTGGATGATTGCGCAACAACATAAAAGC
1629	cysN	Template	TTGCG	CAACAACATAAAAGCCTGCTGCGTTTTCTGAC
1630	cysN	Template	GCGCA	ACAACATAAAAGCCTGCTGCGTTTTCTGACCT
1631	cysN	Template	CAACA	ACATAAAAGCCTGCTGCGTTTTCTGACCTGTG
1632	cysN	Template	CGGCA	AAAGTACTCTGATTGGTCGTCTGCTGCACGAT
1633	cysN	Template	GTACT	CTGATTGGTCGTCTGCTGCACGATACCCGCCA
1634	cysN	Template	CTGCA	CGATACCCGCCAAATCTACGAAGATCAGCTCT
1635	cysN	Template	GCTCT	CATCGCTGCATAACGACAGTAAGCGTCACGGC
1636	cysN	Template	TCTCA	TCGCTGCATAACGACAGTAAGCGTCACGGCAC
1637	cysN	Template	TAACG	ACAGTAAGCGTCACGGCACCCAGGGCGAAAAG
1638	cysN	Template	CGTCA	CGGCACCCAGGGCGAAAAGCTGGATCTGGCTC
1639	cysN	Template	CTGCA	AGCTGAGCGCGAACAGGGCATCACCATTGACG
1640	cysN	Template	TCACC	ATTGACGTGGCCTACCGCTATTTCTCTACCGA
1641	cysN	Template	TGACG	TGGCCTACCGCTATTTCTCTACCGAGAAGCGT
1642	cysN	Template	CTACC	GCTATTTCTCTACCGAGAAGCGTAAATTTATT
1643	cysN	Template	CCGCT	ATTTCTCTACCGAGAAGCGTAAATTTATTATC
1644	cysN	Template	AAGCG	TAAATTTATTATCGCCGACACCCCAGGGCACG
1645	cysN	Template	GGGCA	CGAGCAGTACACCCGCAATATGGCGACTGGCG
1646	cysN	Template	GCACG	AGCAGTACACCCGCAATATGGCGACTGGCGCA
1647	cysN	Template	GAGCA	GTACACCCGCAATATGGCGACTGGCGCATCGA
1648	cysN	Template	CCGCA	ATATGGCGACTGGCGCATCGACATGTGAACTG
1649	cysN	Template	TGGCG	ACTGGCGCATCGACATGTGAACTGGCGATCTT
1650	cysN	Template	GCGCA	TCGACATGTGAACTGGCGATCTTACTGATCGA
1651	cysN	Template	ATGCC	CGTAAAGGCGTGCTCGATCAAACCCGTCGTCA
1652	cysN	Template	GTGCT	CGATCAAACCCGTCGTCACAGTTTTATCTCCA
1653	cysN	Template	GCTCG	ATCAAACCCGTCGTCACAGTTTTATCTCCACA
1654	cysN	Template	GATCA	AACCCGTCGTCACAGTTTTATCTCCACACTGT
1655	cysN	Template	AAACC	CGTCGTCACAGTTTTATCTCCACACTGTTGGG
1656	cysN	Template	ACCCG	TCGTCACAGTTTTATCTCCACACTGTTGGGGA
1657	cysN	Template	CGTCG	TCACAGTTTTATCTCCACACTGTTGGGGATCA
1658	cysN	Template	CCACA	CTGTTGGGGATCAAACATCTGGTCGTGGCGAT
1659	cysN	Template	AAACA	TCTGGTCGTGGCGATCAACAAAATGGATCTGG
1660	cysN	Template	CATCT	GGTCGTGGCGATCAACAAAATGGATCTGGTGG
1661	cysN	Template	GATCT	GGTGGATTACAGTGAAGAGACGTTCACCCGTA
1662	cysN	Template	TTACA	GTGAAGAGACGTTCACCCGTATTCGTGAAGAT
1663	cysN	Template	TCACC	CGTATTCGTGAAGATTATTTGACCTTTGCCGG
1664	cysN	Template	ACCCG	TATTCGTGAAGATTATTTGACCTTTGCCGGGC
1665	cysN	Template	CTGCC	GGGTAATCTGGATATCCGCTTTGTGCCGCTCT
1666	cysN	Template	TCTCT	GCACTGGAAGGCGACAACGTGGCATCGCAAAG
1667	cysN	Template	CTGCA	CTGGAAGGCGACAACGTGGCATCGCAAAGTGA
1668	cysN	Template	GCACT	GGAAGGCGACAACGTGGCATCGCAAAGTGAAA
1669	cysN	Template	AGGCG	ACAACGTGGCATCGCAAAGTGAAAGTATGCCG
1670	cysN	Non-template	AAGCG	CATTGGCTGAGCATCCACCACTCGCTGGATCT
1671	cysN	Non-template	TCTCC	ACGGTTTCCAGCACTTCGAGCAGTGTCGGACC
1672	cysN	Non-template	TTTCC	AGCACTTCGAGCAGTGTCGGACCGCTGTACCA
1673	cysN	Non-template	CTTCG	AGCAGTGTCGGACCGCTGTACCACGGCATACT
1674	cysN	Non-template	GAGCA	GTGTCGGACCGCTGTACCACGGCATACTTTCA
1675	cysN	Non-template	GTACC	ACGGCATACTTTCACTTTGCGATGCCACGTTG
1676	cysN	Non-template	ATACT	TTCACTTTGCGATGCCACGTTGTCGCCTTCCA
1677	cysN	Non-template	TTGCG	ATGCCACGTTGTCGCCTTCCAGTGCAGAGAGC
1678	cysN	Non-template	CCACG	TTGTCGCCTTCCAGTGCAGAGAGCGGCACAAA
1679	cysN	Non-template	CAGCT	GCCCGGCAAAGGTCAAATAATCTTCACGAATA
1680	cysN	Non-template	GCCCG	GCAAAGGTCAAATAATCTTCACGAATACGGGT
1681	cysN	Non-template	AATCT	TCACGAATACGGGTGAACGTCTCTTCACTGTA
1682	cysN	Non-template	CTTCA	CGAATACGGGTGAACGTCTCTTCACTGTAATC
1683	cysN	Non-template	CTTCA	CTGTAATCCACCAGATCCATTTTGTTGATCGC
1684	cysN	Non-template	CGACC	AGATGTTTGATCCCCAACAGTGTGGAGATAAA
1685	cysN	Non-template	GATCC	CCAACAGTGTGGAGATAAAACTGTGACGACGG
1686	cysN	Non-template	CAACA	GTGTGGAGATAAAACTGTGACGACGGGTTTGA
1687	cysN	Non-template	ACGCC	TTTACGGGCATCGATCAGTAAGATCGCCAGTT
1688	cysN	Non-template	GGGCA	TCGATCAGTAAGATCGCCAGTTCACATGTCGA
1689	cysN	Non-template	CATCG	ATCAGTAAGATCGCCAGTTCACATGTCGATGC
1690	cysN	Non-template	TCGCC	AGTTCACATGTCGATGCGCCAGTCGCCATATT
1691	cysN	Non-template	GTTCA	CATGTCGATGCGCCAGTCGCCATATTGCGGGT
1692	cysN	Non-template	TCACA	TGTCGATGCGCCAGTCGCCATATTGCGGGTGT
1693	cysN	Non-template	ATGCG	CCAGTCGCCATATTGCGGGTGTACTGCTCGTG
1694	cysN	Non-template	TCGCC	ATATTGCGGGTGTACTGCTCGTGCCCTGGGGT
1695	cysN	Non-template	GTACT	GCTCGTGCCCTGGGGTGTCGGCGATAATAAAT
1696	cysN	Non-template	CTGCT	CGTGCCCTGGGGTGTCGGCGATAATAAATTTA
1697	cysN	Non-template	GCTCG	TGCCCTGGGGTGTCGGCGATAATAAATTTACG
1698	cysN	Non-template	GTGCC	CTGGGGTGTCGGCGATAATAAATTTACGCTTC
1699	cysN	Non-template	GCCCT	GGGGTGTCGGCGATAATAAATTTACGCTTCTC
1700	cysN	Non-template	TGTCG	GCGATAATAAATTTACGCTTCTCGGTAGAGAA
1701	cysN	Non-template	TTACG	CTTCTCGGTAGAGAAATAGCGGTAGGCCACGT
1702	cysN	Non-template	ACGCT	TCTCGGTAGAGAAATAGCGGTAGGCCACGTCA
1703	cysN	Non-template	TCTCG	GTAGAGAAATAGCGGTAGGCCACGTCAATGGT
1704	cysN	Non-template	TCGCG	CTCAGCTTGCAGGCCGTCCACCAGCAGAGCCA
1705	cysN	Non-template	GAGCC	AGATCCAGCTTTTCGCCCTGGGTGCCGTGACG
1706	cysN	Non-template	CAGCT	TTTCGCCCTGGGTGCCGTGACGCTTACTGTCG
1707	cysN	Non-template	TCGCC	CTGGGTGCCGTGACGCTTACTGTCGTTATGCA
1708	cysN	Non-template	GTGCC	GTGACGCTTACTGTCGTTATGCAGCGATGAGA
1709	cysN	Non-template	ACGCT	TACTGTCGTTATGCAGCGATGAGAGCTGATCT
1710	cysN	Non-template	TGTCG	TTATGCAGCGATGAGAGCTGATCTTCGTAGAT
1711	cysN	Non-template	CAGCG	ATGAGAGCTGATCTTCGTAGATTTGGCGGGTA
1712	cysN	Non-template	GATCT	TCGTAGATTTGGCGGGTATCGTGCAGCAGACG
1713	cysN	Non-template	CTTCG	TAGATTTGGCGGGTATCGTGCAGCAGACGACC
1714	cysN	Non-template	TATCG	TGCAGCAGACGACCAATCAGAGTACTTTTGCC
1715	fnr	Template	GATCC	CGGAAAAGCGAATTATACGGCGCATTCAGTCT
1716	fnr	Template	TCCCG	GAAAAGCGAATTATACGGCGCATTCAGTCTGG
1717	fnr	Template	AGTCT	GGCGGTTGTGCTATCCATTGCCAGGATTGCAG
1718	fnr	Template	GTGCT	ATCCATTGCCAGGATTGCAGCATCAGCCAGCT
1719	fnr	Template	CAGCC	AGCTTTGCATCCCGTTCACACTCAACGAACAT
1720	fnr	Template	TTGCA	TCCCGTTCACACTCAACGAACATGAGCTTGAT
1721	fnr	Template	CATCC	CGTTCACACTCAACGAACATGAGCTTGATCAG
1722	fnr	Template	ACACT	CAACGAACATGAGCTTGATCAGCTTGATAATA
1723	fnr	Template	CAACG	AACATGAGCTTGATCAGCTTGATAATATCATT
1724	fnr	Template	TATCA	TTGAGCGGAAGAAGCCTATTCAGAAAGGCCAG
1725	fnr	Template	GAGCG	GAAGAAGCCTATTCAGAAAGGCCAGACGCTGT
1726	fnr	Template	AGACG	CTGTTTAAGGCTGGTGATGAACTTAAATCGCT
1727	fnr	Template	ACGCT	GTTTAAGGCTGGTGATGAACTTAAATCGCTTT
1728	fnr	Template	AGGCT	GGTGATGAACTTAAATCGCTTTATGCCATCCG
1729	fnr	Template	AATCG	CTTTATGCCATCCGCTCCGGTACGATTAAAAG
1730	fnr	Template	TCGCT	TTATGCCATCCGCTCCGGTACGATTAAAAGTT
1731	fnr	Template	CCGCT	CCGGTACGATTAAAAGTTATACCATCACTGAG
1732	fnr	Template	ATACC	ATCACTGAGCAAGGCGACGAGCAAATCACTGG
1733	fnr	Template	TCACT	GAGCAAGGCGACGAGCAAATCACTGGTTTCCA
1734	fnr	Template	GAGCA	AGGCGACGAGCAAATCACTGGTTTCCATTTAG
1735	fnr	Template	CGACG	AGCAAATCACTGGTTTCCATTTAGCAGGCGAC
1736	fnr	Template	AATCA	CTGGTTTCCATTTAGCAGGCGACCTGGTGGGA
1737	fnr	Template	TTTCC	ATTTAGCAGGCGACCTGGTGGGATTTGACGCC
1738	fnr	Template	TAGCA	GGCGACCTGGTGGGATTTGACGCCATCGGCAG
1739	fnr	Non-template	TTACC	GGACAAATCGTCCAGCGTTTCGAACGGGATTT
1740	fnr	Non-template	CGTCC	AGCGTTTCGAACGGGATTTCACATACCATCGA
1741	fnr	Non-template	CAGCG	TTTCGAACGGGATTTCACATACCATCGAGGTT
1742	fnr	Non-template	TTTCA	CATACCATCGAGGTTTCCAGCGCCTGCGCGAA
1743	fnr	Non-template	ATACC	ATCGAGGTTTCCAGCGCCTGCGCGAAGCTCGG
1744	fnr	Non-template	CATCG	AGGTTTCCAGCGCCTGCGCGAAGCTCGGGTGA
1745	fnr	Non-template	GCGCC	TGCGCGAAGCTCGGGTGATGGCCGCTGCCGAT
1746	fnr	Non-template	GCGCG	AAGCTCGGGTGATGGCCGCTGCCGATGGCGTC
1747	fnr	Non-template	CCGCT	GCCGATGGCGTCAAATCCCACCAGGTCGCCTG
1748	fnr	Non-template	CTGCC	GATGGCGTCAAATCCCACCAGGTCGCCTGCTA
1749	fnr	Non-template	AATCC	CACCAGGTCGCCTGCTAAATGGAAACCAGTGA
1750	fnr	Non-template	GGTCG	CCTGCTAAATGGAAACCAGTGATTTGCTCGTC
1751	fnr	Non-template	AAACC	AGTGATTTGCTCGTCGCCTTGCTCAGTGATGG
1752	fnr	Non-template	CGTCG	CCTTGCTCAGTGATGGTATAACTTTTAATCGT
1753	fnr	Non-template	TTGCT	CAGTGATGGTATAACTTTTAATCGTACCGGAG
1754	fnr	Non-template	TAACT	TTTAATCGTACCGGAGCGGATGGCATAAAGCG
1755	fnr	Non-template	GTACC	GGAGCGGATGGCATAAAGCGATTTAAGTTCAT
1756	fnr	Non-template	TCACC	AGCCTTAAACAGCGTCTGGCCTTTCTGAATAG
1757	fnr	Non-template	AAACA	GCGTCTGGCCTTTCTGAATAGGCTTCTTCCGC
1758	fnr	Non-template	CGTCT	GGCCTTTCTGAATAGGCTTCTTCCGCTCAATG
1759	fnr	Non-template	TGGCC	TTTCTGAATAGGCTTCTTCCGCTCAATGATAT
1760	fnr	Non-template	AGGCT	TCTTCCGCTCAATGATATTATCAAGCTGATCA
1761	fruA	Template	AAACG	CTGCTGATTATTGACGCTAATCTCGGTCAGGC
1762	fruA	Template	GCACG	CGCCTATATGGCGAAGACCCTGCTGGGCGCGG
1763	fruA	Template	GCGCG	GCGGCGCGAAAAGCAAAACTGGAAATCATCGA
1764	fruA	Template	CGACA	ATCCGAACGACGCTGAAATGGCGATTGTTCTC
1765	fruA	Template	TGGCG	ATTGTTCTCGGTGATTCCATCCCGAACGACAG
1766	fruA	Template	GCGCG	CTGAACGGTAAAAATGTCTGGCTGGGCGATAT
1767	fruA	Template	TGTCT	GGCTGGGCGATATTTCCCGGGCAGTTGCGCAC
1768	fruA	Template	TTTCC	CGGGCAGTTGCGCACCCTGAGCTGTTCCTGAG
1769	fruA	Template	TTGCG	CACCCTGAGCTGTTCCTGAGTGAAGCCAAAGG
1770	fruA	Template	GCGCA	CCCTGAGCTGTTCCTGAGTGAAGCCAAAGGCC
1771	fruA	Template	GAGCT	GTTCCTGAGTGAAGCCAAAGGCCATGCGAAAC
1772	fruA	Template	GTTCC	TGAGTGAAGCCAAAGGCCATGCGAAACCTTAC
1773	fruA	Template	AGGCC	ATGCGAAACCTTACACTGCGCCGGTCGCTGCG
1774	fruA	Template	ATGCG	AAACCTTACACTGCGCCGGTCGCTGCGACAGC
1775	fruA	Template	AAACC	TTACACTGCGCCGGTCGCTGCGACAGCACCAG
1776	fruA	Template	CCGCC	AGCGGTCCGAAACGCGTAGTTGCGGTGACTGC
1777	fruA	Template	AAACG	CGTAGTTGCGGTGACTGCTTGCCCGACTGGCG
1778	fruA	Template	ACGCG	TAGTTGCGGTGACTGCTTGCCCGACTGGCGTA
1779	fruA	Template	GCACA	CACCTTTATGGCGGCTGAAGCCATTGAAACCG
1780	fruA	Template	AAACG	TGGCTGGTGGGTGAAAGTTGAAACCCGTGGTT
1781	fruA	Template	TGGCT	GGTGGGTGAAAGTTGAAACCCGTGGTTCTGTT
1782	fruA	Template	ACTCC	CGAAGAAGTCGCAGCAGCGGATCTGGTGATTG
1783	fruA	Template	TCCCG	AAGAAGTCGCAGCAGCGGATCTGGTGATTGTG
1784	fruA	Template	TATCG	AAGTGGATCTGGCGAAATTTGCTGGTAAACCG
1785	fruA	Template	GATCT	GGCGAAATTTGCTGGTAAACCGATGTATCGTA
1786	fruA	Template	TTGCT	GGTAAACCGATGTATCGTACCTCTACCGGTCT
1787	fruA	Template	CCTCT	ACCGGTCTGGCGCTGAAGAAAACCGCGCAGGA
1788	fruA	Template	CAACG	CCGTATGAACCGGCGGGCAAAGCTCAAACGGC
1789	fruA	Template	ACGCC	GTATGAACCGGCGGGCAAAGCTCAAACGGCGA
1790	fruA	Template	GAACC	GGCGGGCAAAGCTCAAACGGCGACCACTGAAA
1791	fruA	Template	AAGCT	CAAACGGCGACCACTGAAAGTAAGAAAGAGAG
1792	fruA	Template	CGGCG	ACCACTGAAAGTAAGAAAGAGAGTGCAGGCGC
1793	fruA	Template	CGACC	ACTGAAAGTAAGAAAGAGAGTGCAGGCGCATA
1794	fruA	Template	GCGCA	TACCGTCACTTGCTGACGGGCGTTTCTTACAT
1795	fruA	Template	TTTCT	TACATGCTGCCGATGGTCGTTGCAGGTGGTCT
1796	fruA	Template	GGTCT	GTGTATCGCGCTTTCTTTTGCTTTTGGTATCG
1797	fruA	Template	TCGCG	CTTTCTTTTGCTTTTGGTATCGAAGCGTTTAA
1798	fruA	Template	TTTCT	TTTGCTTTTGGTATCGAAGCGTTTAAAGAGCC
1799	fruA	Non-template	CAGCG	CAAAGGCTGAACCACCACCAATCTGCATCAGC
1800	fruA	Non-template	GCGCA	AAGGCTGAACCACCACCAATCTGCATCAGCGC
1801	fruA	Non-template	CAGCC	AACGTACCCGGCTCTTTAAACGCTTCGATACC
1802	fruA	Non-template	CAACG	TACCCGGCTCTTTAAACGCTTCGATACCAAAA
1803	fruA	Non-template	AAGCA	AAAGAAAGCGCGATACACAGACCACCTGCAAC
1804	fruA	Non-template	AAGCG	CGATACACAGACCACCTGCAACGACCATCGGC
1805	fruA	Non-template	AGACC	ACCTGCAACGACCATCGGCAGCATGTAAGAAA
1806	fruA	Non-template	CAGCA	TGTAAGAAACGCCCGTCAGCAAGTGACGGTAT
1807	fruA	Non-template	ACGCC	CGTCAGCAAGTGACGGTATGCGCCTGCACTCT
1808	fruA	Non-template	CGTCA	GCAAGTGACGGTATGCGCCTGCACTCTCTTTC
1809	fruA	Non-template	CTGCA	CTCTCTTTCTTACTTTCAGTGGTCGCCGTTTG
1810	fruA	Non-template	GCACT	CTCTTTCTTACTTTCAGTGGTCGCCGTTTGAG
1811	fruA	Non-template	TTTCT	TACTTTCAGTGGTCGCCGTTTGAGCTTTGCCC
1812	fruA	Non-template	TTTCA	GTGGTCGCCGTTTGAGCTTTGCCCGCCGGTTC
1813	fruA	Non-template	GTTCA	TACGGCGTTGCTTCAGCAACCGCTTTATCCAG
1814	fruA	Non-template	GCGCC	AGACCGGTAGAGGTACGATACATCGGTTTACC
1815	fruA	Non-template	AGACC	GGTAGAGGTACGATACATCGGTTTACCAGCAA
1816	fruA	Non-template	ATACA	TCGGTTTACCAGCAAATTTCGCCAGATCCACT
1817	fruA	Non-template	AATCA	CCAGATCCGCTGCTGCGACTTCTTCGGGAGTG
1818	fruA	Non-template	CTTCG	GGAGTGATTGCATTACCCGCGCCAACAGAACC
1819	fruA	Non-template	CCGCG	CCAACAGAACCACGGGTTTCAACTTTCACCCA
1820	fruA	Non-template	GAACC	ACGGGTTTCAACTTTCACCCACCAGCCACGTT
1821	fruA	Non-template	CAACT	TTCACCCACCAGCCACGTTTTTTCGCTTCGGT
1822	fruA	Non-template	TCACC	CACCAGCCACGTTTTTTCGCTTCGGTTTCAAT
1823	fruA	Non-template	TCGCT	TCGGTTTCAATGGCTTCAGCCGCCATAAAGGT
1824	fruA	Non-template	CCGCA	ACTACGCGTTTCGGACCGCTGGCGGCAACTGG
1825	fruA	Non-template	CTACG	CGTTTCGGACCGCTGGCGGCAACTGGTGCTGT
1826	fruA	Non-template	CAGCG	ACCGGCGCAGTGTAAGGTTTCGCATGGCCTTT
1827	fruA	Non-template	CGACC	GGCGCAGTGTAAGGTTTCGCATGGCCTTTGGC
1828	fruA	Non-template	GCGCA	GTGTAAGGTTTCGCATGGCCTTTGGCTTCACT
1829	fruA	Non-template	TCGCA	TGGCCTTTGGCTTCACTCAGGAACAGCTCAGG
1830	fruA	Non-template	TGGCC	TTTGGCTTCACTCAGGAACAGCTCAGGGTGCG
1831	fruA	Non-template	TGGCT	TCACTCAGGAACAGCTCAGGGTGCGCAACTGC
1832	fruA	Non-template	TCACT	CAGGAACAGCTCAGGGTGCGCAACTGCCCGGG
1833	fruA	Non-template	GTGCG	CAACTGCCCGGGAAATATCGCCCAGCCAGACA
1834	fruA	Non-template	TATCG	CCCAGCCAGACATTTTTACCGTTCAGCGCGCT
1835	fruA	Non-template	GCGCG	CTGTCGTTCGGGATGGAATCACCGAGAACAAT
1836	fruB	Template	GTTCC	AGTTATCCGTACAGGACATCCATCCGGGCGAA
1837	fruB	Template	TATCC	GTACAGGACATCCATCCGGGCGAAAAGGCCGG
1838	fruB	Template	CATCC	ATCCGGGCGAAAAGGCCGGAGACAAAGAAGAG
1839	fruB	Template	GGGCG	AAAAGGCCGGAGACAAAGAAGAGGCGATTCGC
1840	fruB	Template	AGACA	AAGAAGAGGCGATTCGCCAGGTCGCTGCGGCG
1841	fruB	Template	GGTCG	CTGCGGCGCTGGTGCAGGCCGGTAATGTAGCA
1842	fruB	Template	AGGCC	GGTAATGTAGCAGAAGGCTACGTCAATGGCAT
1843	fruB	Template	AGGCT	ACGTCAATGGCATGCTGGCGCGCGAACAGCAA
1844	fruB	Template	ATGCT	GGCGCGCGAACAGCAAACCTCAACGTTCCTCG
1845	fruB	Template	TGGCG	CGCGAACAGCAAACCTCAACGTTCCTCGGCAA
1846	fruB	Template	GAACA	GCAAACCTCAACGTTCCTCGGCAATGGTATTG
1847	fruB	Template	CAGCA	AACCTCAACGTTCCTCGGCAATGGTATTGCTA
1848	fruB	Template	CAACG	TTCCTCGGCAATGGTATTGCTATTCCACACGG
1849	fruB	Template	GTTCC	TCGGCAATGGTATTGCTATTCCACACGGCACT
1850	fruB	Template	CTACC	GACACCCGCGATCAGGTGCTGAAAACCGGCGT
1851	fruB	Template	ACCCG	CGATCAGGTGCTGAAAACCGGCGTTCAGGTAT
1852	fruB	Template	CGGCG	TTCAGGTATTTCAGTTCCCGGAAGGCGTCACC
1853	fruB	Template	AGGCG	TCACCTGGGGTGACGGTCAGGTAGCGTACGTG
1854	fruB	Template	CGTCA	CCTGGGGTGACGGTCAGGTAGCGTACGTGGCA
1855	fruB	Template	TTGCT	GCCAGCTCGGATGAACATCTGGGCCTGCTACG
1856	fruB	Template	CTGCC	AGCTCGGATGAACATCTGGGCCTGCTACGCCA
1857	fruB	Template	GCTCG	GATGAACATCTGGGCCTGCTACGCCAGCTGAC
1858	fruB	Template	GAACA	TCTGGGCCTGCTACGCCAGCTGACCCACGTAC
1859	fruB	Template	GGGCC	TGCTACGCCAGCTGACCCACGTACTGAGCGAT
1860	fruB	Template	CAACA	ACAGCAGAAGAACTTCGCGCATTACTGATGGG
1861	fruB	Template	GAACT	TCGCGCATTACTGATGGGCGAAAAGCAGAGTG
1862	fruB	Template	TCGCG	CATTACTGATGGGCGAAAAGCAGAGTGAGCAG
1863	fruB	Template	GCGCA	TTACTGATGGGCGAAAAGCAGAGTGAGCAGCT
1864	fruB	Template	TCGCC	AGCGATCTGCTGACTCTTCAGGCGCTGAACGC
1865	fruB	Non-template	TGACG	AAAGTGGCGTCAACTGCCCCCGCCTCTTTCAG
1866	fruB	Non-template	GCCCC	CGCCTCTTTCAGACGCGCAGCGTTCAGCGCCT
1867	fruB	Non-template	CCTCT	TTCAGACGCGCAGCGTTCAGCGCCTGAAGAGT
1868	fruB	Non-template	TTTCG	TTGTCGAGCTTCAGCTGCTCACTCTGCTTTTC
1869	fruB	Non-template	CTTCT	GCTGTTGTTGCTGACTTCAGTTGTTCAGCAAC
1870	fruB	Non-template	TTGCT	GACTTCAGTTGTTCAGCAACGGAATCATCGCT
1871	fruB	Non-template	CAACG	GAATCATCGCTCAGTACGTGGGTCAGCTGGCG
1872	fruB	Non-template	AATCA	TCGCTCAGTACGTGGGTCAGCTGGCGTAGCAG
1873	fruB	Non-template	CATCG	CTCAGTACGTGGGTCAGCTGGCGTAGCAGGCC
1874	fruB	Non-template	CAGCT	GGCGTAGCAGGCCCAGATGTTCATCCGAGCTG
1875	fruB	Non-template	TGGCG	TAGCAGGCCCAGATGTTCATCCGAGCTGGCAG
1876	fruB	Non-template	TAGCA	GGCCCAGATGTTCATCCGAGCTGGCAGCAATA
1877	fruB	Non-template	GCCCA	GATGTTCATCCGAGCTGGCAGCAATACCGATT
1878	fruB	Non-template	GAGCT	GGCAGCAATACCGATTGCCACGTACGCTACCT
1879	fruB	Non-template	TGGCA	GCAATACCGATTGCCACGTACGCTACCTGACC
1880	fruB	Non-template	TTGCC	ACGTACGCTACCTGACCGTCACCCCAGGTGAC
1881	fruB	Non-template	CCACG	TACGCTACCTGACCGTCACCCCAGGTGACGCC
1882	fruB	Non-template	ACGCT	ACCTGACCGTCACCCCAGGTGACGCCTTCCGG
1883	fruB	Non-template	TGACC	GTCACCCCAGGTGACGCCTTCCGGGAACTGAA
1884	fruB	Non-template	TCACC	CCAGGTGACGCCTTCCGGGAACTGAAATACCT
1885	fruB	Non-template	ACCCC	AGGTGACGCCTTCCGGGAACTGAAATACCTGA
1886	fruB	Non-template	GTGCC	GTGTGGAATAGCAATACCATTGCCGAGGAACG
1887	fruB	Non-template	TAGCA	ATACCATTGCCGAGGAACGTTGAGGTTTGCTG
1888	fruK	Template	AGACG	TGTTGCTACTATCACCCTTAATCCGGCTTATG
1889	fruK	Template	CTACT	ATCACCCTTAATCCGGCTTATGACCTTGTTGG
1890	fruK	Template	TATCA	CCCTTAATCCGGCTTATGACCTTGTTGGTTTC
1891	fruK	Template	TCACC	CTTAATCCGGCTTATGACCTTGTTGGTTTCTG
1892	fruK	Template	TGACC	TTGTTGGTTTCTGCCCGGAAATTGAACGCGGC
1893	fruK	Template	CGGCG	AAGTGAACCTGGTGAAAACCACCGGTCTGCAT
1894	fruK	Template	AGGCA	TCAACGTGGCCAAAGTATTAAAAGACCTGGGA
1895	fruK	Template	CATCA	ACGTGGCCAAAGTATTAAAAGACCTGGGAATT
1896	fruK	Template	AGACC	TGGGAATTGATGTCACCGTTGGCGGCTTCCTG
1897	fruK	Template	TGGCG	GCTTCCTGGGTAAAGACAATCAGGATGGTTTT
1898	fruK	Template	CGGCT	TCCTGGGTAAAGACAATCAGGATGGTTTTCAG
1899	fruK	Template	CTTCC	TGGGTAAAGACAATCAGGATGGTTTTCAGCAA
1900	fruK	Template	CAGCA	ACTGTTCAGCGAGCTGGGCATTGCCAACCGTT
1901	fruK	Template	CAGCG	AGCTGGGCATTGCCAACCGTTTCCAGGTTGTA
1902	fruK	Template	GCGCA	CCCGAATTAACGTTAAGCTGACGGAAAAAGAC
1903	fruK	Template	CGGCG	AAGTGACCGACTTCAACTTCTCGGGTTTTGAA
1904	fruK	Template	TGACC	GACTTCAACTTCTCGGGTTTTGAAGTCACCCC
1905	fruK	Template	TCTCG	GGTTTTGAAGTCACCCCCGCCGACTGGGAACG
1906	fruK	Template	CCGCC	GACTGGGAACGCTTTGTGACTGATTCTCTGAG
1907	fruK	Template	ACGCT	TTGTGACTGATTCTCTGAGCTGGCTCGGTCAG
1908	fruK	Non-template	GGACA	CTGACTACGCAGGCGAGTCATCCAGTCGGTGA
1909	fruK	Non-template	ACACT	GACTACGCAGGCGAGTCATCCAGTCGGTGAAC
1910	fruK	Non-template	TGACT	ACGCAGGCGAGTCATCCAGTCGGTGAACGCTT
1911	fruK	Non-template	AGTCG	GTGAACGCTTCCGGGCTGACGCCTGACGGTAA
1912	fruK	Non-template	GAACG	CTTCCGGGCTGACGCCTGACGGTAAGCTTCCG
1913	fruK	Non-template	TGACG	CCTGACGGTAAGCTTCCGCTGACACAGACCAT
1914	fruK	Non-template	CCGCT	GACACAGACCATATCGAACTGACCGAGCCAGC
1915	fruK	Non-template	TGACA	CAGACCATATCGAACTGACCGAGCCAGCTCAG
1916	fruK	Non-template	ACACA	GACCATATCGAACTGACCGAGCCAGCTCAGAG
1917	fruK	Non-template	GAACT	GACCGAGCCAGCTCAGAGAATCAGTCACAAAG
1918	fruK	Non-template	TGACC	GAGCCAGCTCAGAGAATCAGTCACAAAGCGTT
1919	fruK	Non-template	AATCA	GTCACAAAGCGTTCCCAGTCGGCGGGGGTGAC
1920	fruK	Non-template	AGTCA	CAAAGCGTTCCCAGTCGGCGGGGGTGACTTCA
1921	fruK	Non-template	AAGCG	TTCCCAGTCGGCGGGGGTGACTTCAAAACCCG
1922	fruK	Non-template	CGGCG	GGGGTGACTTCAAAACCCGAGAAGTTGAAGTC
1923	fruK	Non-template	TGACT	TCAAAACCCGAGAAGTTGAAGTCGGTCACTTC
1924	fruK	Non-template	AAACC	CGAGAAGTTGAAGTCGGTCACTTCGCCGTCTT
1925	fruK	Non-template	TCGCC	GTCTTTTTCCGTCAGCTTAACGTTAATTCGGG
1926	fruK	Non-template	TAACG	TTAATTCGGGTGCGCCCCTGTACAACCTGGAA
1927	fruK	Non-template	ATTCG	GGTGCGCCCCTGTACAACCTGGAAACGGTTGG
1928	fruK	Non-template	GTGCG	CCCCTGTACAACCTGGAAACGGTTGGCAATGC
1929	fruK	Non-template	GCCCC	TGTACAACCTGGAAACGGTTGGCAATGCCCAG
1930	fruK	Non-template	CAACC	TGGAAACGGTTGGCAATGCCCAGCTCGCTGAA
1931	fruK	Non-template	GCCCA	GCTCGCTGAACAGTTGCTGAAAACCATCCTGA
1932	fruK	Non-template	CATCC	TGATTGTCTTTACCCAGGAAGCCGCCAACGGT
1933	fruK	Non-template	TTACC	CAGGAAGCCGCCAACGGTGACATCAATTCCCA
1934	fruK	Non-template	CCGCC	AACGGTGACATCAATTCCCAGGTCTTTTAATA
1935	fruK	Non-template	ATTCC	CAGGTCTTTTAATACTTTGGCCACGTTGATGC
1936	fruK	Non-template	TCCCA	GGTCTTTTAATACTTTGGCCACGTTGATGCCT
1937	ftsH	Template	TGGCG	AAAAACCTAATACTCTGGCTGGTCATTGCCGT
1938	ftsH	Template	TGGCT	GGTCATTGCCGTTGTGCTGATGTCAGTATTCC
1939	ftsH	Template	GTGCT	GATGTCAGTATTCCAGAGCTTTGGGCCCAGCG
1940	ftsH	Template	TGTCA	GTATTCCAGAGCTTTGGGCCCAGCGAGTCTAA
1941	ftsH	Template	CAGCG	AGTCTAATGGCCGTAAGGTGGATTACTCTACC
1942	ftsH	Template	AGTCT	AATGGCCGTAAGGTGGATTACTCTACCTTCCT
1943	ftsH	Template	TGGCC	GTAAGGTGGATTACTCTACCTTCCTACAAGAG
1944	ftsH	Template	TTACT	CTACCTTCCTACAAGAGGTCAATAACGACCAG
1945	ftsH	Template	ACTCT	ACCTTCCTACAAGAGGTCAATAACGACCAGGT
1946	ftsH	Template	CTACC	TTCCTACAAGAGGTCAATAACGACCAGGTTCG
1947	ftsH	Template	GGTCA	ATAACGACCAGGTTCGTGAAGCGCGTATCAAC
1948	ftsH	Template	CGACC	AGGTTCGTGAAGCGCGTATCAACGGACGTGAA
1949	ftsH	Template	TATCA	ACGGACGTGAAATCAACGTTACCAAGAAAGAT
1950	ftsH	Template	ATACC	ACTTACATTCCGGTTCAGGATCCGAAATTACT
1951	ftsH	Template	GTTCA	GGATCCGAAATTACTGGATAACCTGTTGACCA
1952	ftsH	Template	GATCC	GAAATTACTGGATAACCTGTTGACCAAGAACG
1953	ftsH	Template	TAACC	TGTTGACCAAGAACGTCAAGGTTGTCGGTGAA
1954	ftsH	Template	GAACG	TCAAGGTTGTCGGTGAACCGCCTGAAGAACCA
1955	ftsH	Template	GAACC	GCCTGAAGAACCAAGCCTGCTGGCTTCTATCT
1956	ftsH	Template	GAACC	AAGCCTGCTGGCTTCTATCTTCATCTCCTGGT
1957	ftsH	Template	TCTCC	TGGTTCCCGATGCTGTTGCTGATTGGTGTCTG
1958	ftsH	Template	CTTCT	TCATGCGTCAAATGCAGGGCGGCGGTGGCAAA
1959	ftsH	Template	ATGCA	GGGCGGCGGTGGCAAAGGTGCCATGTCGTTTG
1960	ftsH	Template	GGGCG	GCGGTGGCAAAGGTGCCATGTCGTTTGGTAAG
1961	ftsH	Template	CGGCG	GTGGCAAAGGTGCCATGTCGTTTGGTAAGAGC
1962	ftsH	Template	GTGCC	ATGTCGTTTGGTAAGAGCAAAGCGCGCATGCT
1963	ftsH	Template	GCGCG	CATGCTGACGGAAGATCAGATCAAAACGACCT
1964	ftsH	Template	TGACG	GAAGATCAGATCAAAACGACCTTTGCTGACGT
1965	ftsH	Template	GATCA	GATCAAAACGACCTTTGCTGACGTTGCGGGCT
1966	ftsH	Template	GATCA	AAACGACCTTTGCTGACGTTGCGGGCTGCGAC
1967	ftsH	Non-template	GTACC	CGGAGGACCGACCATCAAGACGCCTTTCGGGA
1968	ftsH	Non-template	AAGCG	GCTCGGCTCGCGCAGATACTCAACCAGTTCAG
1969	ftsH	Non-template	GCGCA	GATACTCAACCAGTTCAGCAACTTCTTCTTTT
1970	ftsH	Non-template	CGTCG	CAGCCCGCAACGTCAGCAAAGGTCGTTTTGAT
1971	ftsH	Non-template	TCGCA	GCCCGCAACGTCAGCAAAGGTCGTTTTGATCT
1972	ftsH	Non-template	CAGCC	CGCAACGTCAGCAAAGGTCGTTTTGATCTGAT
1973	ftsH	Non-template	CAGCA	AAGGTCGTTTTGATCTGATCTTCCGTCAGCAT
1974	ftsH	Non-template	GATCT	GATCTTCCGTCAGCATGCGCGCTTTGCTCTTA
1975	ftsH	Non-template	GATCT	TCCGTCAGCATGCGCGCTTTGCTCTTACCAAA
1976	ftsH	Non-template	CTTCC	GTCAGCATGCGCGCTTTGCTCTTACCAAACGA
1977	ftsH	Non-template	GCTCT	TACCAAACGACATGGCACCTTTGCCACCGCCG
1978	ftsH	Non-template	TTACC	AAACGACATGGCACCTTTGCCACCGCCGCCCT
1979	ftsH	Non-template	TGGCA	CCTTTGCCACCGCCGCCCTGCATTTGACGCAT
1980	ftsH	Non-template	CCGCC	CTGCATTTGACGCATGAAGAAGATCCAGACAC
1981	ftsH	Non-template	TGACG	CATGAAGAAGATCCAGACACCAATCAGCAACA
1982	ftsH	Non-template	AGACA	CCAATCAGCAACAGCATCGGGAACCAGGAGAT
1983	ftsH	Non-template	GAACC	AGGAGATGAAGATAGAAGCCAGCAGGCTTGGT
1984	ftsH	Non-template	AAGCC	AGCAGGCTTGGTTCTTCAGGCGGTTCACCGAC
1985	ftsH	Non-template	AGGCT	TGGTTCTTCAGGCGGTTCACCGACAACCTTGA
1986	ftsH	Non-template	GTTCT	TCAGGCGGTTCACCGACAACCTTGACGTTCTT
1987	ftsH	Non-template	CTTCA	GGCGGTTCACCGACAACCTTGACGTTCTTGGT
1988	ftsH	Non-template	CAACC	TTGACGTTCTTGGTCAACAGGTTATCCAGTAA
1989	ftsH	Non-template	TGACG	TTCTTGGTCAACAGGTTATCCAGTAATTTCGG
1990	ftsH	Non-template	TATCC	AGTAATTTCGGATCCTGAACCGGAATGTAAGT
1991	ftsH	Non-template	TAACG	GTTACTATCTTTCTTGGTAACGTTGATTTCAC
1992	ftsH	Non-template	TATCT	TTCTTGGTAACGTTGATTTCACGTCCGTTGAT
1993	ftsH	Non-template	TTTCA	CGTCCGTTGATACGCGCTTCACGAACCTGGTC
1994	ftsH	Non-template	TCACG	TCCGTTGATACGCGCTTCACGAACCTGGTCGT
1995	ftsH	Non-template	CTTCA	CGAACCTGGTCGTTATTGACCTCTTGTAGGAA
1996	ftsH	Non-template	TCACG	AACCTGGTCGTTATTGACCTCTTGTAGGAAGG
1997	galE	Template	TAGCG	GTTACATTGGAAGTCATACCTGTGTGCAATTA
1998	galE	Template	ATACC	TGTGTGCAATTACTGCAAAACGGTCATGATGT
[truncated: 3,227 more rows]
